# Supplementary material for: Time-resolved in silico modeling of fine-tuned cAMP signaling in platelets: feedback loops, titrated phosphorylations and pharmacological modulation
Source: BMC Syst Biol. 2011 Oct 28;5:178. doi: 10.1186/1752-0509-5-178 (PMC3247139; doi:10.1186/1752-0509-5-178)
Supplement: Additional file 3 — This SBML model file encodes the basal model. A Systems Biology Markup Language file representing the basal model of cyclic nucleotide signaling. This model is implemented with CellDesigner (Version 4.0.1) for simulating the basal cyclic nucleotide levels under resting conditions. All kinetic parameters and concentration values are specified within this file. [file 1752-0509-5-178-S3.XML]

<?xml version="1.0" encoding="UTF-8"?>
<sbml xmlns="http://www.sbml.org/sbml/level2" xmlns:celldesigner="http://www.sbml.org/2001/ns/celldesigner" level="2" version="1">
<model id="BasalModelCycNucPlatelet">
<annotation>
<celldesigner:modelVersion>4.0</celldesigner:modelVersion>
<celldesigner:modelDisplay sizeX="1210" sizeY="810"/>
<celldesigner:listOfCompartmentAliases/>
<celldesigner:listOfComplexSpeciesAliases/>
<celldesigner:listOfSpeciesAliases>
<celldesigner:speciesAlias id="sa20" species="GTP">
<celldesigner:activity>inactive</celldesigner:activity>
<celldesigner:bounds x="779.75" y="25.25" w="80.0" h="40.0"/>
<celldesigner:view state="usual"/>
<celldesigner:usualView>
<celldesigner:innerPosition x="378.0" y="32.5"/>
<celldesigner:boxSize width="80.0" height="40.0"/>
<celldesigner:singleLine width="1.0"/>
<celldesigner:paint color="ff009933" scheme="Gradation"/>
</celldesigner:usualView>
<celldesigner:briefView>
<celldesigner:innerPosition x="0.0" y="0.0"/>
<celldesigner:boxSize width="80.0" height="60.0"/>
<celldesigner:singleLine width="1.0"/>
<celldesigner:paint color="3fff0000" scheme="Color"/>
</celldesigner:briefView>
</celldesigner:speciesAlias>
<celldesigner:speciesAlias id="sa21" species="ATP">
<celldesigner:activity>inactive</celldesigner:activity>
<celldesigner:bounds x="336.75" y="29.25" w="80.0" h="40.0"/>
<celldesigner:view state="usual"/>
<celldesigner:usualView>
<celldesigner:innerPosition x="136.0" y="35.5"/>
<celldesigner:boxSize width="80.0" height="40.0"/>
<celldesigner:singleLine width="1.0"/>
<celldesigner:paint color="ffffcc00" scheme="Gradation"/>
</celldesigner:usualView>
<celldesigner:briefView>
<celldesigner:innerPosition x="0.0" y="0.0"/>
<celldesigner:boxSize width="80.0" height="60.0"/>
<celldesigner:singleLine width="1.0"/>
<celldesigner:paint color="3fff0000" scheme="Color"/>
</celldesigner:briefView>
</celldesigner:speciesAlias>
<celldesigner:speciesAlias id="sa23" species="GC">
<celldesigner:activity>inactive</celldesigner:activity>
<celldesigner:bounds x="883.25" y="80.75" w="80.0" h="40.0"/>
<celldesigner:view state="usual"/>
<celldesigner:usualView>
<celldesigner:innerPosition x="466.0" y="97.0"/>
<celldesigner:boxSize width="80.0" height="40.0"/>
<celldesigner:singleLine width="1.0"/>
<celldesigner:paint color="ff009933" scheme="Gradation"/>
</celldesigner:usualView>
<celldesigner:briefView>
<celldesigner:innerPosition x="0.0" y="0.0"/>
<celldesigner:boxSize width="80.0" height="60.0"/>
<celldesigner:singleLine width="1.0"/>
<celldesigner:paint color="3fff0000" scheme="Color"/>
</celldesigner:briefView>
</celldesigner:speciesAlias>
<celldesigner:speciesAlias id="sa24" species="AC">
<celldesigner:activity>inactive</celldesigner:activity>
<celldesigner:bounds x="231.75" y="84.75" w="80.0" h="40.0"/>
<celldesigner:view state="usual"/>
<celldesigner:usualView>
<celldesigner:innerPosition x="29.0" y="98.0"/>
<celldesigner:boxSize width="80.0" height="40.0"/>
<celldesigner:singleLine width="1.0"/>
<celldesigner:paint color="ffffcc00" scheme="Gradation"/>
</celldesigner:usualView>
<celldesigner:briefView>
<celldesigner:innerPosition x="0.0" y="0.0"/>
<celldesigner:boxSize width="80.0" height="60.0"/>
<celldesigner:singleLine width="1.0"/>
<celldesigner:paint color="3fff0000" scheme="Color"/>
</celldesigner:briefView>
</celldesigner:speciesAlias>
<celldesigner:speciesAlias id="sa25" species="cGMP">
<celldesigner:activity>inactive</celldesigner:activity>
<celldesigner:bounds x="779.75" y="135.25" w="80.0" h="40.0"/>
<celldesigner:view state="usual"/>
<celldesigner:usualView>
<celldesigner:innerPosition x="369.0" y="177.5"/>
<celldesigner:boxSize width="80.0" height="40.0"/>
<celldesigner:singleLine width="1.0"/>
<celldesigner:paint color="ff009933" scheme="Gradation"/>
</celldesigner:usualView>
<celldesigner:briefView>
<celldesigner:innerPosition x="0.0" y="0.0"/>
<celldesigner:boxSize width="80.0" height="60.0"/>
<celldesigner:singleLine width="1.0"/>
<celldesigner:paint color="3fff0000" scheme="Color"/>
</celldesigner:briefView>
</celldesigner:speciesAlias>
<celldesigner:speciesAlias id="sa26" species="cAMP">
<celldesigner:activity>inactive</celldesigner:activity>
<celldesigner:bounds x="336.75" y="139.25" w="80.0" h="40.0"/>
<celldesigner:view state="usual"/>
<celldesigner:usualView>
<celldesigner:innerPosition x="127.0" y="176.5"/>
<celldesigner:boxSize width="80.0" height="40.0"/>
<celldesigner:singleLine width="1.0"/>
<celldesigner:paint color="ffffcc00" scheme="Gradation"/>
</celldesigner:usualView>
<celldesigner:briefView>
<celldesigner:innerPosition x="0.0" y="0.0"/>
<celldesigner:boxSize width="80.0" height="60.0"/>
<celldesigner:singleLine width="1.0"/>
<celldesigner:paint color="3fff0000" scheme="Color"/>
</celldesigner:briefView>
</celldesigner:speciesAlias>
<celldesigner:speciesAlias id="sa29" species="PDE5act">
<celldesigner:activity>active</celldesigner:activity>
<celldesigner:bounds x="619.75" y="309.75" w="80.0" h="40.0"/>
<celldesigner:view state="usual"/>
<celldesigner:usualView>
<celldesigner:innerPosition x="459.0" y="278.0"/>
<celldesigner:boxSize width="80.0" height="40.0"/>
<celldesigner:singleLine width="1.0"/>
<celldesigner:paint color="ff3333ff" scheme="Gradation"/>
</celldesigner:usualView>
<celldesigner:briefView>
<celldesigner:innerPosition x="0.0" y="0.0"/>
<celldesigner:boxSize width="80.0" height="60.0"/>
<celldesigner:singleLine width="1.0"/>
<celldesigner:paint color="3fff0000" scheme="Color"/>
</celldesigner:briefView>
</celldesigner:speciesAlias>
<celldesigner:speciesAlias id="sa30" species="PDE2act">
<celldesigner:activity>active</celldesigner:activity>
<celldesigner:bounds x="549.75" y="239.75" w="80.0" h="40.0"/>
<celldesigner:view state="usual"/>
<celldesigner:usualView>
<celldesigner:innerPosition x="28.0" y="287.0"/>
<celldesigner:boxSize width="80.0" height="40.0"/>
<celldesigner:singleLine width="1.0"/>
<celldesigner:paint color="ff3333ff" scheme="Gradation"/>
</celldesigner:usualView>
<celldesigner:briefView>
<celldesigner:innerPosition x="0.0" y="0.0"/>
<celldesigner:boxSize width="80.0" height="60.0"/>
<celldesigner:singleLine width="1.0"/>
<celldesigner:paint color="3fff0000" scheme="Color"/>
</celldesigner:briefView>
</celldesigner:speciesAlias>
<celldesigner:speciesAlias id="sa31" species="PDE3act">
<celldesigner:activity>active</celldesigner:activity>
<celldesigner:bounds x="553.75" y="400.75" w="80.0" h="40.0"/>
<celldesigner:view state="usual"/>
<celldesigner:usualView>
<celldesigner:innerPosition x="245.0" y="226.0"/>
<celldesigner:boxSize width="80.0" height="40.0"/>
<celldesigner:singleLine width="1.0"/>
<celldesigner:paint color="ff3333ff" scheme="Gradation"/>
</celldesigner:usualView>
<celldesigner:briefView>
<celldesigner:innerPosition x="0.0" y="0.0"/>
<celldesigner:boxSize width="80.0" height="60.0"/>
<celldesigner:singleLine width="1.0"/>
<celldesigner:paint color="3fff0000" scheme="Color"/>
</celldesigner:briefView>
</celldesigner:speciesAlias>
<celldesigner:speciesAlias id="sa32" species="GMP">
<celldesigner:activity>inactive</celldesigner:activity>
<celldesigner:bounds x="779.75" y="483.25" w="80.0" h="40.0"/>
<celldesigner:view state="usual"/>
<celldesigner:usualView>
<celldesigner:innerPosition x="329.0" y="387.5"/>
<celldesigner:boxSize width="80.0" height="40.0"/>
<celldesigner:singleLine width="1.0"/>
<celldesigner:paint color="ff009933" scheme="Gradation"/>
</celldesigner:usualView>
<celldesigner:briefView>
<celldesigner:innerPosition x="0.0" y="0.0"/>
<celldesigner:boxSize width="80.0" height="60.0"/>
<celldesigner:singleLine width="1.0"/>
<celldesigner:paint color="3fff0000" scheme="Color"/>
</celldesigner:briefView>
</celldesigner:speciesAlias>
<celldesigner:speciesAlias id="sa33" species="AMP">
<celldesigner:activity>inactive</celldesigner:activity>
<celldesigner:bounds x="336.75" y="485.25" w="80.0" h="40.0"/>
<celldesigner:view state="usual"/>
<celldesigner:usualView>
<celldesigner:innerPosition x="198.0" y="390.5"/>
<celldesigner:boxSize width="80.0" height="40.0"/>
<celldesigner:singleLine width="1.0"/>
<celldesigner:paint color="ffffcc00" scheme="Gradation"/>
</celldesigner:usualView>
<celldesigner:briefView>
<celldesigner:innerPosition x="0.0" y="0.0"/>
<celldesigner:boxSize width="80.0" height="60.0"/>
<celldesigner:singleLine width="1.0"/>
<celldesigner:paint color="3fff0000" scheme="Color"/>
</celldesigner:briefView>
</celldesigner:speciesAlias>
<celldesigner:speciesAlias id="sa44" species="PDE2">
<celldesigner:activity>inactive</celldesigner:activity>
<celldesigner:bounds x="550.0" y="141.0" w="80.0" h="40.0"/>
<celldesigner:view state="usual"/>
<celldesigner:usualView>
<celldesigner:innerPosition x="0.0" y="0.0"/>
<celldesigner:boxSize width="80.0" height="40.0"/>
<celldesigner:singleLine width="1.0"/>
<celldesigner:paint color="ff3333ff" scheme="Gradation"/>
</celldesigner:usualView>
<celldesigner:briefView>
<celldesigner:innerPosition x="0.0" y="0.0"/>
<celldesigner:boxSize width="80.0" height="60.0"/>
<celldesigner:singleLine width="1.0"/>
<celldesigner:paint color="3fff0000" scheme="Color"/>
</celldesigner:briefView>
</celldesigner:speciesAlias>
<celldesigner:speciesAlias id="sa45" species="PDE5">
<celldesigner:activity>inactive</celldesigner:activity>
<celldesigner:bounds x="459.0" y="309.0" w="80.0" h="40.0"/>
<celldesigner:view state="usual"/>
<celldesigner:usualView>
<celldesigner:innerPosition x="0.0" y="0.0"/>
<celldesigner:boxSize width="80.0" height="40.0"/>
<celldesigner:singleLine width="1.0"/>
<celldesigner:paint color="ff3333ff" scheme="Gradation"/>
</celldesigner:usualView>
<celldesigner:briefView>
<celldesigner:innerPosition x="0.0" y="0.0"/>
<celldesigner:boxSize width="80.0" height="60.0"/>
<celldesigner:singleLine width="1.0"/>
<celldesigner:paint color="3fff0000" scheme="Color"/>
</celldesigner:briefView>
</celldesigner:speciesAlias>
<celldesigner:speciesAlias id="sa46" species="PDE3">
<celldesigner:activity>inactive</celldesigner:activity>
<celldesigner:bounds x="554.0" y="486.0" w="80.0" h="40.0"/>
<celldesigner:view state="usual"/>
<celldesigner:usualView>
<celldesigner:innerPosition x="0.0" y="0.0"/>
<celldesigner:boxSize width="80.0" height="40.0"/>
<celldesigner:singleLine width="1.0"/>
<celldesigner:paint color="ff3333ff" scheme="Gradation"/>
</celldesigner:usualView>
<celldesigner:briefView>
<celldesigner:innerPosition x="0.0" y="0.0"/>
<celldesigner:boxSize width="80.0" height="60.0"/>
<celldesigner:singleLine width="1.0"/>
<celldesigner:paint color="3fff0000" scheme="Color"/>
</celldesigner:briefView>
</celldesigner:speciesAlias>
</celldesigner:listOfSpeciesAliases>
<celldesigner:listOfGroups/>
<celldesigner:listOfProteins>
<celldesigner:protein id="pr5" name="GC" type="GENERIC"/>
<celldesigner:protein id="pr4" name="AC" type="GENERIC"/>
<celldesigner:protein id="pr6" name="PDE2*" type="GENERIC"/>
<celldesigner:protein id="pr10" name="PDE2" type="GENERIC"/>
<celldesigner:protein id="pr8" name="PDE5*" type="GENERIC"/>
<celldesigner:protein id="pr11" name="PDE5" type="GENERIC"/>
<celldesigner:protein id="pr7" name="PDE3*" type="GENERIC"/>
<celldesigner:protein id="pr12" name="PDE3" type="GENERIC"/>
</celldesigner:listOfProteins>
<celldesigner:listOfGenes/>
<celldesigner:listOfRNAs/>
<celldesigner:listOfAntisenseRNAs/>
<celldesigner:listOfLayers/>
<celldesigner:listOfBlockDiagrams/>
</annotation>
<listOfCompartments>
<compartment id="default" size="1"/>
</listOfCompartments>
<listOfSpecies>
<species id="ATP" name="ATP" compartment="default" initialConcentration="0.98" boundaryCondition="true" charge="0">
<annotation>
<celldesigner:positionToCompartment>inside</celldesigner:positionToCompartment>
<celldesigner:speciesIdentity>
<celldesigner:class>SIMPLE_MOLECULE</celldesigner:class>
<celldesigner:name>ATP</celldesigner:name>
</celldesigner:speciesIdentity>
</annotation>
</species>
<species id="GC" name="GC" compartment="default" initialConcentration="1" charge="0" constant="true">
<annotation>
<celldesigner:positionToCompartment>inside</celldesigner:positionToCompartment>
<celldesigner:speciesIdentity>
<celldesigner:class>PROTEIN</celldesigner:class>
<celldesigner:proteinReference>pr5</celldesigner:proteinReference>
</celldesigner:speciesIdentity>
<celldesigner:listOfCatalyzedReactions>
<celldesigner:catalyzed reaction="re11"/>
</celldesigner:listOfCatalyzedReactions>
</annotation>
</species>
<species id="AC" name="AC" compartment="default" initialConcentration="1" charge="0" constant="true">
<annotation>
<celldesigner:positionToCompartment>inside</celldesigner:positionToCompartment>
<celldesigner:speciesIdentity>
<celldesigner:class>PROTEIN</celldesigner:class>
<celldesigner:proteinReference>pr4</celldesigner:proteinReference>
</celldesigner:speciesIdentity>
<celldesigner:listOfCatalyzedReactions>
<celldesigner:catalyzed reaction="re9"/>
</celldesigner:listOfCatalyzedReactions>
</annotation>
</species>
<species id="cGMP" name="cGMP" compartment="default" initialConcentration="0.4" charge="0">
<annotation>
<celldesigner:positionToCompartment>inside</celldesigner:positionToCompartment>
<celldesigner:speciesIdentity>
<celldesigner:class>SIMPLE_MOLECULE</celldesigner:class>
<celldesigner:name>cGMP</celldesigner:name>
</celldesigner:speciesIdentity>
</annotation>
</species>
<species id="cAMP" name="cAMP" compartment="default" initialConcentration="4.05" charge="0">
<annotation>
<celldesigner:positionToCompartment>inside</celldesigner:positionToCompartment>
<celldesigner:speciesIdentity>
<celldesigner:class>SIMPLE_MOLECULE</celldesigner:class>
<celldesigner:name>cAMP</celldesigner:name>
</celldesigner:speciesIdentity>
</annotation>
</species>
<species id="GMP" name="GMP" compartment="default" initialConcentration="0" charge="0">
<annotation>
<celldesigner:positionToCompartment>inside</celldesigner:positionToCompartment>
<celldesigner:speciesIdentity>
<celldesigner:class>SIMPLE_MOLECULE</celldesigner:class>
<celldesigner:name>GMP</celldesigner:name>
</celldesigner:speciesIdentity>
</annotation>
</species>
<species id="AMP" name="AMP" compartment="default" initialConcentration="0" charge="0">
<annotation>
<celldesigner:positionToCompartment>inside</celldesigner:positionToCompartment>
<celldesigner:speciesIdentity>
<celldesigner:class>SIMPLE_MOLECULE</celldesigner:class>
<celldesigner:name>AMP</celldesigner:name>
</celldesigner:speciesIdentity>
</annotation>
</species>
<species id="GTP" name="GTP" compartment="default" initialConcentration="1" charge="0">
<annotation>
<celldesigner:positionToCompartment>inside</celldesigner:positionToCompartment>
<celldesigner:speciesIdentity>
<celldesigner:class>SIMPLE_MOLECULE</celldesigner:class>
<celldesigner:name>GTP</celldesigner:name>
</celldesigner:speciesIdentity>
</annotation>
</species>
<species id="PDE2act" name="PDE2*" compartment="default" initialConcentration="0.05" charge="0">
<annotation>
<celldesigner:positionToCompartment>inside</celldesigner:positionToCompartment>
<celldesigner:speciesIdentity>
<celldesigner:class>PROTEIN</celldesigner:class>
<celldesigner:proteinReference>pr6</celldesigner:proteinReference>
</celldesigner:speciesIdentity>
<celldesigner:listOfCatalyzedReactions>
<celldesigner:catalyzed reaction="re10"/>
<celldesigner:catalyzed reaction="re12"/>
</celldesigner:listOfCatalyzedReactions>
</annotation>
</species>
<species id="PDE2" name="PDE2" compartment="default" initialConcentration="63.46" charge="0">
<annotation>
<celldesigner:positionToCompartment>inside</celldesigner:positionToCompartment>
<celldesigner:speciesIdentity>
<celldesigner:class>PROTEIN</celldesigner:class>
<celldesigner:proteinReference>pr10</celldesigner:proteinReference>
</celldesigner:speciesIdentity>
</annotation>
</species>
<species id="PDE5act" name="PDE5*" compartment="default" initialConcentration="1" charge="0">
<annotation>
<celldesigner:positionToCompartment>inside</celldesigner:positionToCompartment>
<celldesigner:speciesIdentity>
<celldesigner:class>PROTEIN</celldesigner:class>
<celldesigner:proteinReference>pr8</celldesigner:proteinReference>
</celldesigner:speciesIdentity>
<celldesigner:listOfCatalyzedReactions>
<celldesigner:catalyzed reaction="re12"/>
</celldesigner:listOfCatalyzedReactions>
</annotation>
</species>
<species id="PDE5" name="PDE5" compartment="default" initialConcentration="1359" charge="0">
<annotation>
<celldesigner:positionToCompartment>inside</celldesigner:positionToCompartment>
<celldesigner:speciesIdentity>
<celldesigner:class>PROTEIN</celldesigner:class>
<celldesigner:proteinReference>pr11</celldesigner:proteinReference>
</celldesigner:speciesIdentity>
</annotation>
</species>
<species id="PDE3act" name="PDE3*" compartment="default" initialConcentration="2.3" charge="0">
<annotation>
<celldesigner:positionToCompartment>inside</celldesigner:positionToCompartment>
<celldesigner:speciesIdentity>
<celldesigner:class>PROTEIN</celldesigner:class>
<celldesigner:proteinReference>pr7</celldesigner:proteinReference>
</celldesigner:speciesIdentity>
<celldesigner:listOfCatalyzedReactions>
<celldesigner:catalyzed reaction="re10"/>
<celldesigner:catalyzed reaction="re12"/>
</celldesigner:listOfCatalyzedReactions>
</annotation>
</species>
<species id="PDE3" name="PDE3" compartment="default" initialConcentration="225" charge="0">
<annotation>
<celldesigner:positionToCompartment>inside</celldesigner:positionToCompartment>
<celldesigner:speciesIdentity>
<celldesigner:class>PROTEIN</celldesigner:class>
<celldesigner:proteinReference>pr12</celldesigner:proteinReference>
</celldesigner:speciesIdentity>
</annotation>
</species>
</listOfSpecies>
<listOfReactions>
<reaction id="re9" reversible="false" fast="true">
<annotation>
<celldesigner:reactionType>STATE_TRANSITION</celldesigner:reactionType>
<celldesigner:baseReactants>
<celldesigner:baseReactant species="ATP" alias="sa21"/>
</celldesigner:baseReactants>
<celldesigner:baseProducts>
<celldesigner:baseProduct species="cAMP" alias="sa26">
<celldesigner:linkAnchor position="N"/>
</celldesigner:baseProduct>
</celldesigner:baseProducts>
<celldesigner:connectScheme connectPolicy="direct" rectangleIndex="0">
<celldesigner:listOfLineDirection>
<celldesigner:lineDirection index="0" value="unknown"/>
</celldesigner:listOfLineDirection>
</celldesigner:connectScheme>
<celldesigner:line width="1.0" color="ff000000"/>
<celldesigner:listOfModification>
<celldesigner:modification type="CATALYSIS" modifiers="AC" aliases="sa24" targetLineIndex="-1,3">
<celldesigner:connectScheme connectPolicy="direct">
<celldesigner:listOfLineDirection>
<celldesigner:lineDirection index="0" value="unknown"/>
</celldesigner:listOfLineDirection>
</celldesigner:connectScheme>
<celldesigner:linkTarget species="AC" alias="sa24">
<celldesigner:linkAnchor position="E"/>
</celldesigner:linkTarget>
<celldesigner:line width="1.0" color="ff000000"/>
</celldesigner:modification>
</celldesigner:listOfModification>
</annotation>
<listOfReactants>
<speciesReference species="ATP">
<annotation>
<celldesigner:alias>sa21</celldesigner:alias>
</annotation>
</speciesReference>
</listOfReactants>
<listOfProducts>
<speciesReference species="cAMP">
<annotation>
<celldesigner:alias>sa26</celldesigner:alias>
</annotation>
</speciesReference>
</listOfProducts>
<listOfModifiers>
<modifierSpeciesReference species="AC">
<annotation>
<celldesigner:alias>sa24</celldesigner:alias>
</annotation>
</modifierSpeciesReference>
</listOfModifiers>
<kineticLaw>
<math xmlns="http://www.w3.org/1998/Math/MathML">
<apply>
<times/>
<ci> AC </ci>
<ci> k11 </ci>
</apply>
</math>
<listOfParameters>
<parameter id="k11" name="kcAMP" value="8"/>
</listOfParameters>
</kineticLaw>
</reaction>
<reaction id="re10" reversible="false" fast="false">
<annotation>
<celldesigner:reactionType>STATE_TRANSITION</celldesigner:reactionType>
<celldesigner:baseReactants>
<celldesigner:baseReactant species="cAMP" alias="sa26">
<celldesigner:linkAnchor position="S"/>
</celldesigner:baseReactant>
</celldesigner:baseReactants>
<celldesigner:baseProducts>
<celldesigner:baseProduct species="AMP" alias="sa33">
<celldesigner:linkAnchor position="N"/>
</celldesigner:baseProduct>
</celldesigner:baseProducts>
<celldesigner:connectScheme connectPolicy="direct" rectangleIndex="0">
<celldesigner:listOfLineDirection>
<celldesigner:lineDirection index="0" value="unknown"/>
</celldesigner:listOfLineDirection>
</celldesigner:connectScheme>
<celldesigner:line width="1.0" color="ff000000"/>
<celldesigner:listOfModification>
<celldesigner:modification type="CATALYSIS" modifiers="PDE3act" aliases="sa31" targetLineIndex="-1,2">
<celldesigner:connectScheme connectPolicy="direct">
<celldesigner:listOfLineDirection>
<celldesigner:lineDirection index="0" value="unknown"/>
</celldesigner:listOfLineDirection>
</celldesigner:connectScheme>
<celldesigner:linkTarget species="PDE3act" alias="sa31">
<celldesigner:linkAnchor position="WNW"/>
</celldesigner:linkTarget>
<celldesigner:line width="1.0" color="ff000000"/>
</celldesigner:modification>
<celldesigner:modification type="CATALYSIS" modifiers="PDE2act" aliases="sa30" targetLineIndex="-1,4">
<celldesigner:connectScheme connectPolicy="direct">
<celldesigner:listOfLineDirection>
<celldesigner:lineDirection index="0" value="unknown"/>
</celldesigner:listOfLineDirection>
</celldesigner:connectScheme>
<celldesigner:linkTarget species="PDE2act" alias="sa30">
<celldesigner:linkAnchor position="W"/>
</celldesigner:linkTarget>
<celldesigner:line width="1.0" color="ff000000"/>
</celldesigner:modification>
</celldesigner:listOfModification>
</annotation>
<listOfReactants>
<speciesReference species="cAMP">
<annotation>
<celldesigner:alias>sa26</celldesigner:alias>
</annotation>
</speciesReference>
</listOfReactants>
<listOfProducts>
<speciesReference species="AMP">
<annotation>
<celldesigner:alias>sa33</celldesigner:alias>
</annotation>
</speciesReference>
</listOfProducts>
<listOfModifiers>
<modifierSpeciesReference species="PDE3act">
<annotation>
<celldesigner:alias>sa31</celldesigner:alias>
</annotation>
</modifierSpeciesReference>
<modifierSpeciesReference species="PDE2act">
<annotation>
<celldesigner:alias>sa30</celldesigner:alias>
</annotation>
</modifierSpeciesReference>
</listOfModifiers>
<kineticLaw>
<math xmlns="http://www.w3.org/1998/Math/MathML">
<apply>
<plus/>
<apply>
<divide/>
<apply>
<times/>
<ci> k1 </ci>
<ci> cAMP </ci>
<ci> cAMP </ci>
<ci> PDE2act </ci>
</apply>
<apply>
<plus/>
<ci> k2 </ci>
<apply>
<times/>
<ci> cAMP </ci>
<ci> cAMP </ci>
</apply>
</apply>
</apply>
<apply>
<divide/>
<apply>
<times/>
<ci> k3 </ci>
<ci> cAMP </ci>
<ci> PDE3act </ci>
</apply>
<apply>
<plus/>
<ci> k4 </ci>
<ci> cAMP </ci>
</apply>
</apply>
</apply>
</math>
<listOfParameters>
<parameter id="k1" name="vmaxPDE2cAMP" value="119.5"/>
<parameter id="k2" name="KmPDE2cAMP" value="50"/>
<parameter id="k3" name="vmaxPDE3cAMP" value="3"/>
<parameter id="k4" name="KmPDE3cAMP" value="0.2"/>
</listOfParameters>
</kineticLaw>
</reaction>
<reaction id="re11" reversible="false" fast="false">
<annotation>
<celldesigner:reactionType>STATE_TRANSITION</celldesigner:reactionType>
<celldesigner:baseReactants>
<celldesigner:baseReactant species="GTP" alias="sa20">
<celldesigner:linkAnchor position="S"/>
</celldesigner:baseReactant>
</celldesigner:baseReactants>
<celldesigner:baseProducts>
<celldesigner:baseProduct species="cGMP" alias="sa25">
<celldesigner:linkAnchor position="N"/>
</celldesigner:baseProduct>
</celldesigner:baseProducts>
<celldesigner:connectScheme connectPolicy="direct" rectangleIndex="0">
<celldesigner:listOfLineDirection>
<celldesigner:lineDirection index="0" value="unknown"/>
</celldesigner:listOfLineDirection>
</celldesigner:connectScheme>
<celldesigner:line width="1.0" color="ff000000"/>
<celldesigner:listOfModification>
<celldesigner:modification type="CATALYSIS" modifiers="GC" aliases="sa23" targetLineIndex="-1,2">
<celldesigner:connectScheme connectPolicy="direct">
<celldesigner:listOfLineDirection>
<celldesigner:lineDirection index="0" value="unknown"/>
</celldesigner:listOfLineDirection>
</celldesigner:connectScheme>
<celldesigner:linkTarget species="GC" alias="sa23">
<celldesigner:linkAnchor position="W"/>
</celldesigner:linkTarget>
<celldesigner:line width="1.0" color="ff000000"/>
</celldesigner:modification>
</celldesigner:listOfModification>
</annotation>
<listOfReactants>
<speciesReference species="GTP">
<annotation>
<celldesigner:alias>sa20</celldesigner:alias>
</annotation>
</speciesReference>
</listOfReactants>
<listOfProducts>
<speciesReference species="cGMP">
<annotation>
<celldesigner:alias>sa25</celldesigner:alias>
</annotation>
</speciesReference>
</listOfProducts>
<listOfModifiers>
<modifierSpeciesReference species="GC">
<annotation>
<celldesigner:alias>sa23</celldesigner:alias>
</annotation>
</modifierSpeciesReference>
</listOfModifiers>
<kineticLaw>
<math xmlns="http://www.w3.org/1998/Math/MathML">
<apply>
<times/>
<ci> GC </ci>
<ci> k12 </ci>
</apply>
</math>
<listOfParameters>
<parameter id="k12" name="kcGMP" value="1"/>
</listOfParameters>
</kineticLaw>
</reaction>
<reaction id="re12" reversible="false" fast="false">
<annotation>
<celldesigner:reactionType>STATE_TRANSITION</celldesigner:reactionType>
<celldesigner:baseReactants>
<celldesigner:baseReactant species="cGMP" alias="sa25"/>
</celldesigner:baseReactants>
<celldesigner:baseProducts>
<celldesigner:baseProduct species="GMP" alias="sa32">
<celldesigner:linkAnchor position="N"/>
</celldesigner:baseProduct>
</celldesigner:baseProducts>
<celldesigner:connectScheme connectPolicy="direct" rectangleIndex="0">
<celldesigner:listOfLineDirection>
<celldesigner:lineDirection index="0" value="unknown"/>
</celldesigner:listOfLineDirection>
</celldesigner:connectScheme>
<celldesigner:line width="1.0" color="ff000000"/>
<celldesigner:listOfModification>
<celldesigner:modification type="CATALYSIS" modifiers="PDE5act" aliases="sa29" targetLineIndex="-1,3">
<celldesigner:connectScheme connectPolicy="direct">
<celldesigner:listOfLineDirection>
<celldesigner:lineDirection index="0" value="unknown"/>
</celldesigner:listOfLineDirection>
</celldesigner:connectScheme>
<celldesigner:linkTarget species="PDE5act" alias="sa29">
<celldesigner:linkAnchor position="E"/>
</celldesigner:linkTarget>
<celldesigner:line width="1.0" color="ff000000"/>
</celldesigner:modification>
<celldesigner:modification type="CATALYSIS" modifiers="PDE2act" aliases="sa30" targetLineIndex="-1,3">
<celldesigner:connectScheme connectPolicy="direct">
<celldesigner:listOfLineDirection>
<celldesigner:lineDirection index="0" value="unknown"/>
</celldesigner:listOfLineDirection>
</celldesigner:connectScheme>
<celldesigner:linkTarget species="PDE2act" alias="sa30">
<celldesigner:linkAnchor position="E"/>
</celldesigner:linkTarget>
<celldesigner:line width="1.0" color="ff000000"/>
</celldesigner:modification>
<celldesigner:modification type="CATALYSIS" modifiers="PDE3act" aliases="sa31" targetLineIndex="-1,7">
<celldesigner:connectScheme connectPolicy="direct">
<celldesigner:listOfLineDirection>
<celldesigner:lineDirection index="0" value="unknown"/>
</celldesigner:listOfLineDirection>
</celldesigner:connectScheme>
<celldesigner:linkTarget species="PDE3act" alias="sa31">
<celldesigner:linkAnchor position="E"/>
</celldesigner:linkTarget>
<celldesigner:line width="1.0" color="ff000000"/>
</celldesigner:modification>
</celldesigner:listOfModification>
</annotation>
<listOfReactants>
<speciesReference species="cGMP">
<annotation>
<celldesigner:alias>sa25</celldesigner:alias>
</annotation>
</speciesReference>
</listOfReactants>
<listOfProducts>
<speciesReference species="GMP">
<annotation>
<celldesigner:alias>sa32</celldesigner:alias>
</annotation>
</speciesReference>
</listOfProducts>
<listOfModifiers>
<modifierSpeciesReference species="PDE5act">
<annotation>
<celldesigner:alias>sa29</celldesigner:alias>
</annotation>
</modifierSpeciesReference>
<modifierSpeciesReference species="PDE2act">
<annotation>
<celldesigner:alias>sa30</celldesigner:alias>
</annotation>
</modifierSpeciesReference>
<modifierSpeciesReference species="PDE3act">
<annotation>
<celldesigner:alias>sa31</celldesigner:alias>
</annotation>
</modifierSpeciesReference>
</listOfModifiers>
<kineticLaw>
<math xmlns="http://www.w3.org/1998/Math/MathML">
<apply>
<plus/>
<apply>
<divide/>
<apply>
<times/>
<ci> k9 </ci>
<ci> cGMP </ci>
<ci> PDE5act </ci>
</apply>
<apply>
<plus/>
<ci> k10 </ci>
<ci> cGMP </ci>
</apply>
</apply>
<apply>
<divide/>
<apply>
<times/>
<ci> k5 </ci>
<ci> cGMP </ci>
<ci> PDE2act </ci>
</apply>
<apply>
<plus/>
<ci> k6 </ci>
<ci> cGMP </ci>
</apply>
</apply>
<apply>
<divide/>
<apply>
<times/>
<ci> k7 </ci>
<ci> cGMP </ci>
<ci> PDE3act </ci>
</apply>
<apply>
<plus/>
<ci> k8 </ci>
<ci> cGMP </ci>
</apply>
</apply>
</apply>
</math>
<listOfParameters>
<parameter id="k7" name="vmaxPDE3cGMP" value="0.3"/>
<parameter id="k8" name="KmPDE3cGMP" value="0.02"/>
<parameter id="k5" name="vmaxPDE2cGMP" value="120"/>
<parameter id="k6" name="KmPDE2cGMP" value="35"/>
<parameter id="k9" name="vmaxPDE5cGMP" value="5"/>
<parameter id="k10" name="KmPDE5cGMP" value="5"/>
</listOfParameters>
</kineticLaw>
</reaction>
<reaction id="re28" reversible="false" fast="false">
<annotation>
<celldesigner:reactionType>STATE_TRANSITION</celldesigner:reactionType>
<celldesigner:baseReactants>
<celldesigner:baseReactant species="PDE2act" alias="sa30">
<celldesigner:linkAnchor position="NNW"/>
</celldesigner:baseReactant>
</celldesigner:baseReactants>
<celldesigner:baseProducts>
<celldesigner:baseProduct species="PDE2" alias="sa44">
<celldesigner:linkAnchor position="SSW"/>
</celldesigner:baseProduct>
</celldesigner:baseProducts>
<celldesigner:connectScheme connectPolicy="direct" rectangleIndex="0">
<celldesigner:listOfLineDirection>
<celldesigner:lineDirection index="0" value="unknown"/>
</celldesigner:listOfLineDirection>
</celldesigner:connectScheme>
<celldesigner:line width="1.0" color="ff000000"/>
</annotation>
<listOfReactants>
<speciesReference species="PDE2act">
<annotation>
<celldesigner:alias>sa30</celldesigner:alias>
</annotation>
</speciesReference>
</listOfReactants>
<listOfProducts>
<speciesReference species="PDE2">
<annotation>
<celldesigner:alias>sa44</celldesigner:alias>
</annotation>
</speciesReference>
</listOfProducts>
<kineticLaw>
<annotation>
<celldesigner:selectedFunction>NonPredefinedFunction</celldesigner:selectedFunction>
</annotation>
<math xmlns="http://www.w3.org/1998/Math/MathML">
<apply>
<times/>
<ci> PDE2act </ci>
<ci> k13 </ci>
</apply>
</math>
<listOfParameters>
<parameter id="k13" name="DeactPDE2" value="0"/>
</listOfParameters>
</kineticLaw>
</reaction>
<reaction id="re29" reversible="false" fast="false">
<annotation>
<celldesigner:reactionType>STATE_TRANSITION</celldesigner:reactionType>
<celldesigner:baseReactants>
<celldesigner:baseReactant species="PDE2" alias="sa44">
<celldesigner:linkAnchor position="SSE"/>
</celldesigner:baseReactant>
</celldesigner:baseReactants>
<celldesigner:baseProducts>
<celldesigner:baseProduct species="PDE2act" alias="sa30">
<celldesigner:linkAnchor position="NNE"/>
</celldesigner:baseProduct>
</celldesigner:baseProducts>
<celldesigner:connectScheme connectPolicy="direct" rectangleIndex="0">
<celldesigner:listOfLineDirection>
<celldesigner:lineDirection index="0" value="unknown"/>
</celldesigner:listOfLineDirection>
</celldesigner:connectScheme>
<celldesigner:line width="1.0" color="ff000000"/>
</annotation>
<listOfReactants>
<speciesReference species="PDE2">
<annotation>
<celldesigner:alias>sa44</celldesigner:alias>
</annotation>
</speciesReference>
</listOfReactants>
<listOfProducts>
<speciesReference species="PDE2act">
<annotation>
<celldesigner:alias>sa30</celldesigner:alias>
</annotation>
</speciesReference>
</listOfProducts>
<kineticLaw>
<annotation>
<celldesigner:selectedFunction>NonPredefinedFunction</celldesigner:selectedFunction>
</annotation>
<math xmlns="http://www.w3.org/1998/Math/MathML">
<apply>
<times/>
<ci> PDE2 </ci>
<ci> k14 </ci>
</apply>
</math>
<listOfParameters>
<parameter id="k14" name="ActPDE2" value="0"/>
</listOfParameters>
</kineticLaw>
</reaction>
<reaction id="re30" reversible="false" fast="false">
<annotation>
<celldesigner:reactionType>STATE_TRANSITION</celldesigner:reactionType>
<celldesigner:baseReactants>
<celldesigner:baseReactant species="PDE3act" alias="sa31">
<celldesigner:linkAnchor position="SSW"/>
</celldesigner:baseReactant>
</celldesigner:baseReactants>
<celldesigner:baseProducts>
<celldesigner:baseProduct species="PDE3" alias="sa46">
<celldesigner:linkAnchor position="NNW"/>
</celldesigner:baseProduct>
</celldesigner:baseProducts>
<celldesigner:connectScheme connectPolicy="direct" rectangleIndex="0">
<celldesigner:listOfLineDirection>
<celldesigner:lineDirection index="0" value="unknown"/>
</celldesigner:listOfLineDirection>
</celldesigner:connectScheme>
<celldesigner:line width="1.0" color="ff000000"/>
</annotation>
<listOfReactants>
<speciesReference species="PDE3act">
<annotation>
<celldesigner:alias>sa31</celldesigner:alias>
</annotation>
</speciesReference>
</listOfReactants>
<listOfProducts>
<speciesReference species="PDE3">
<annotation>
<celldesigner:alias>sa46</celldesigner:alias>
</annotation>
</speciesReference>
</listOfProducts>
<kineticLaw>
<annotation>
<celldesigner:selectedFunction>NonPredefinedFunction</celldesigner:selectedFunction>
</annotation>
<math xmlns="http://www.w3.org/1998/Math/MathML">
<apply>
<times/>
<ci> PDE3act </ci>
<ci> k15 </ci>
</apply>
</math>
<listOfParameters>
<parameter id="k15" name="DeactPDE3" value="0"/>
</listOfParameters>
</kineticLaw>
</reaction>
<reaction id="re31" reversible="false" fast="false">
<annotation>
<celldesigner:reactionType>STATE_TRANSITION</celldesigner:reactionType>
<celldesigner:baseReactants>
<celldesigner:baseReactant species="PDE3" alias="sa46">
<celldesigner:linkAnchor position="NNE"/>
</celldesigner:baseReactant>
</celldesigner:baseReactants>
<celldesigner:baseProducts>
<celldesigner:baseProduct species="PDE3act" alias="sa31">
<celldesigner:linkAnchor position="SSE"/>
</celldesigner:baseProduct>
</celldesigner:baseProducts>
<celldesigner:connectScheme connectPolicy="direct" rectangleIndex="0">
<celldesigner:listOfLineDirection>
<celldesigner:lineDirection index="0" value="unknown"/>
</celldesigner:listOfLineDirection>
</celldesigner:connectScheme>
<celldesigner:line width="1.0" color="ff000000"/>
</annotation>
<listOfReactants>
<speciesReference species="PDE3">
<annotation>
<celldesigner:alias>sa46</celldesigner:alias>
</annotation>
</speciesReference>
</listOfReactants>
<listOfProducts>
<speciesReference species="PDE3act">
<annotation>
<celldesigner:alias>sa31</celldesigner:alias>
</annotation>
</speciesReference>
</listOfProducts>
<kineticLaw>
<annotation>
<celldesigner:selectedFunction>NonPredefinedFunction</celldesigner:selectedFunction>
</annotation>
<math xmlns="http://www.w3.org/1998/Math/MathML">
<apply>
<times/>
<ci> PDE3 </ci>
<ci> k16 </ci>
</apply>
</math>
<listOfParameters>
<parameter id="k16" name="ActPDE3" value="0"/>
</listOfParameters>
</kineticLaw>
</reaction>
<reaction id="re32" reversible="false" fast="false">
<annotation>
<celldesigner:reactionType>STATE_TRANSITION</celldesigner:reactionType>
<celldesigner:baseReactants>
<celldesigner:baseReactant species="PDE5" alias="sa45">
<celldesigner:linkAnchor position="ENE"/>
</celldesigner:baseReactant>
</celldesigner:baseReactants>
<celldesigner:baseProducts>
<celldesigner:baseProduct species="PDE5act" alias="sa29">
<celldesigner:linkAnchor position="WNW"/>
</celldesigner:baseProduct>
</celldesigner:baseProducts>
<celldesigner:connectScheme connectPolicy="direct" rectangleIndex="0">
<celldesigner:listOfLineDirection>
<celldesigner:lineDirection index="0" value="unknown"/>
</celldesigner:listOfLineDirection>
</celldesigner:connectScheme>
<celldesigner:line width="1.0" color="ff000000"/>
</annotation>
<listOfReactants>
<speciesReference species="PDE5">
<annotation>
<celldesigner:alias>sa45</celldesigner:alias>
</annotation>
</speciesReference>
</listOfReactants>
<listOfProducts>
<speciesReference species="PDE5act">
<annotation>
<celldesigner:alias>sa29</celldesigner:alias>
</annotation>
</speciesReference>
</listOfProducts>
<kineticLaw>
<annotation>
<celldesigner:selectedFunction>NonPredefinedFunction</celldesigner:selectedFunction>
</annotation>
<math xmlns="http://www.w3.org/1998/Math/MathML">
<apply>
<times/>
<ci> PDE5 </ci>
<ci> k18 </ci>
</apply>
</math>
<listOfParameters>
<parameter id="k18" name="ActPDE5" value="0"/>
</listOfParameters>
</kineticLaw>
</reaction>
<reaction id="re33" reversible="false" fast="false">
<annotation>
<celldesigner:reactionType>STATE_TRANSITION</celldesigner:reactionType>
<celldesigner:baseReactants>
<celldesigner:baseReactant species="PDE5act" alias="sa29">
<celldesigner:linkAnchor position="WSW"/>
</celldesigner:baseReactant>
</celldesigner:baseReactants>
<celldesigner:baseProducts>
<celldesigner:baseProduct species="PDE5" alias="sa45">
<celldesigner:linkAnchor position="ESE"/>
</celldesigner:baseProduct>
</celldesigner:baseProducts>
<celldesigner:connectScheme connectPolicy="direct" rectangleIndex="0">
<celldesigner:listOfLineDirection>
<celldesigner:lineDirection index="0" value="unknown"/>
</celldesigner:listOfLineDirection>
</celldesigner:connectScheme>
<celldesigner:line width="1.0" color="ff000000"/>
</annotation>
<listOfReactants>
<speciesReference species="PDE5act">
<annotation>
<celldesigner:alias>sa29</celldesigner:alias>
</annotation>
</speciesReference>
</listOfReactants>
<listOfProducts>
<speciesReference species="PDE5">
<annotation>
<celldesigner:alias>sa45</celldesigner:alias>
</annotation>
</speciesReference>
</listOfProducts>
<kineticLaw>
<annotation>
<celldesigner:selectedFunction>NonPredefinedFunction</celldesigner:selectedFunction>
</annotation>
<math xmlns="http://www.w3.org/1998/Math/MathML">
<apply>
<times/>
<ci> PDE5act </ci>
<ci> k17 </ci>
</apply>
</math>
<listOfParameters>
<parameter id="k17" name="DeactPDE5" value="0"/>
</listOfParameters>
</kineticLaw>
</reaction>
</listOfReactions>
</model>
</sbml>
