# Supplementary material for: Time-resolved in silico modeling of fine-tuned cAMP signaling in platelets: feedback loops, titrated phosphorylations and pharmacological modulation
Source: BMC Syst Biol. 2011 Oct 28;5:178. doi: 10.1186/1752-0509-5-178 (PMC3247139; doi:10.1186/1752-0509-5-178)
Supplement: Additional file 4 — SBML model file encoding the overall model. Comprehensive Systems Biology Markup Language file implemented with CellDesigner (Version 4.0.1) for investigating and simulating cyclic nucleotide levels under the designated conditions. In addition to Additional file 3, this model file contains signaling nodes regarding the downstream events (VASP phosphorylations) as well as anti-platelet drugs. [file 1752-0509-5-178-S4.XML]

<?xml version="1.0" encoding="UTF-8"?>
<sbml xmlns="http://www.sbml.org/sbml/level2" xmlns:celldesigner="http://www.sbml.org/2001/ns/celldesigner" level="2" version="1">
<model id="BasalModelCycNucPlatelet">
<annotation>
<celldesigner:modelVersion>4.0</celldesigner:modelVersion>
<celldesigner:modelDisplay sizeX="1210" sizeY="810"/>
<celldesigner:listOfCompartmentAliases/>
<celldesigner:listOfComplexSpeciesAliases/>
<celldesigner:listOfSpeciesAliases>
<celldesigner:speciesAlias id="sa20" species="GTP">
<celldesigner:activity>inactive</celldesigner:activity>
<celldesigner:bounds x="779.75" y="25.25" w="80.0" h="40.0"/>
<celldesigner:view state="usual"/>
<celldesigner:usualView>
<celldesigner:innerPosition x="378.0" y="32.5"/>
<celldesigner:boxSize width="80.0" height="40.0"/>
<celldesigner:singleLine width="1.0"/>
<celldesigner:paint color="ff009933" scheme="Gradation"/>
</celldesigner:usualView>
<celldesigner:briefView>
<celldesigner:innerPosition x="0.0" y="0.0"/>
<celldesigner:boxSize width="80.0" height="60.0"/>
<celldesigner:singleLine width="1.0"/>
<celldesigner:paint color="3fff0000" scheme="Color"/>
</celldesigner:briefView>
</celldesigner:speciesAlias>
<celldesigner:speciesAlias id="sa21" species="ATP">
<celldesigner:activity>inactive</celldesigner:activity>
<celldesigner:bounds x="336.75" y="29.25" w="80.0" h="40.0"/>
<celldesigner:view state="usual"/>
<celldesigner:usualView>
<celldesigner:innerPosition x="136.0" y="35.5"/>
<celldesigner:boxSize width="80.0" height="40.0"/>
<celldesigner:singleLine width="1.0"/>
<celldesigner:paint color="ffffcc00" scheme="Gradation"/>
</celldesigner:usualView>
<celldesigner:briefView>
<celldesigner:innerPosition x="0.0" y="0.0"/>
<celldesigner:boxSize width="80.0" height="60.0"/>
<celldesigner:singleLine width="1.0"/>
<celldesigner:paint color="3fff0000" scheme="Color"/>
</celldesigner:briefView>
</celldesigner:speciesAlias>
<celldesigner:speciesAlias id="sa23" species="GC">
<celldesigner:activity>inactive</celldesigner:activity>
<celldesigner:bounds x="883.25" y="80.75" w="80.0" h="40.0"/>
<celldesigner:view state="usual"/>
<celldesigner:usualView>
<celldesigner:innerPosition x="466.0" y="97.0"/>
<celldesigner:boxSize width="80.0" height="40.0"/>
<celldesigner:singleLine width="1.0"/>
<celldesigner:paint color="ff009933" scheme="Gradation"/>
</celldesigner:usualView>
<celldesigner:briefView>
<celldesigner:innerPosition x="0.0" y="0.0"/>
<celldesigner:boxSize width="80.0" height="60.0"/>
<celldesigner:singleLine width="1.0"/>
<celldesigner:paint color="3fff0000" scheme="Color"/>
</celldesigner:briefView>
</celldesigner:speciesAlias>
<celldesigner:speciesAlias id="sa24" species="AC">
<celldesigner:activity>inactive</celldesigner:activity>
<celldesigner:bounds x="232.75" y="82.75" w="80.0" h="40.0"/>
<celldesigner:view state="usual"/>
<celldesigner:usualView>
<celldesigner:innerPosition x="29.0" y="98.0"/>
<celldesigner:boxSize width="80.0" height="40.0"/>
<celldesigner:singleLine width="1.0"/>
<celldesigner:paint color="ffffcc00" scheme="Gradation"/>
</celldesigner:usualView>
<celldesigner:briefView>
<celldesigner:innerPosition x="0.0" y="0.0"/>
<celldesigner:boxSize width="80.0" height="60.0"/>
<celldesigner:singleLine width="1.0"/>
<celldesigner:paint color="3fff0000" scheme="Color"/>
</celldesigner:briefView>
</celldesigner:speciesAlias>
<celldesigner:speciesAlias id="sa25" species="cGMP">
<celldesigner:activity>inactive</celldesigner:activity>
<celldesigner:bounds x="779.75" y="135.25" w="80.0" h="40.0"/>
<celldesigner:view state="usual"/>
<celldesigner:usualView>
<celldesigner:innerPosition x="369.0" y="177.5"/>
<celldesigner:boxSize width="80.0" height="40.0"/>
<celldesigner:singleLine width="1.0"/>
<celldesigner:paint color="ff009933" scheme="Gradation"/>
</celldesigner:usualView>
<celldesigner:briefView>
<celldesigner:innerPosition x="0.0" y="0.0"/>
<celldesigner:boxSize width="80.0" height="60.0"/>
<celldesigner:singleLine width="1.0"/>
<celldesigner:paint color="3fff0000" scheme="Color"/>
</celldesigner:briefView>
</celldesigner:speciesAlias>
<celldesigner:speciesAlias id="sa26" species="cAMP">
<celldesigner:activity>inactive</celldesigner:activity>
<celldesigner:bounds x="336.75" y="139.25" w="80.0" h="40.0"/>
<celldesigner:view state="usual"/>
<celldesigner:usualView>
<celldesigner:innerPosition x="127.0" y="176.5"/>
<celldesigner:boxSize width="80.0" height="40.0"/>
<celldesigner:singleLine width="1.0"/>
<celldesigner:paint color="ffffcc00" scheme="Gradation"/>
</celldesigner:usualView>
<celldesigner:briefView>
<celldesigner:innerPosition x="0.0" y="0.0"/>
<celldesigner:boxSize width="80.0" height="60.0"/>
<celldesigner:singleLine width="1.0"/>
<celldesigner:paint color="3fff0000" scheme="Color"/>
</celldesigner:briefView>
</celldesigner:speciesAlias>
<celldesigner:speciesAlias id="sa29" species="PDE5act">
<celldesigner:activity>active</celldesigner:activity>
<celldesigner:bounds x="619.75" y="309.75" w="80.0" h="40.0"/>
<celldesigner:view state="usual"/>
<celldesigner:usualView>
<celldesigner:innerPosition x="459.0" y="278.0"/>
<celldesigner:boxSize width="80.0" height="40.0"/>
<celldesigner:singleLine width="1.0"/>
<celldesigner:paint color="ff3333ff" scheme="Gradation"/>
</celldesigner:usualView>
<celldesigner:briefView>
<celldesigner:innerPosition x="0.0" y="0.0"/>
<celldesigner:boxSize width="80.0" height="60.0"/>
<celldesigner:singleLine width="1.0"/>
<celldesigner:paint color="3fff0000" scheme="Color"/>
</celldesigner:briefView>
</celldesigner:speciesAlias>
<celldesigner:speciesAlias id="sa30" species="PDE2act">
<celldesigner:activity>active</celldesigner:activity>
<celldesigner:bounds x="549.75" y="239.75" w="80.0" h="40.0"/>
<celldesigner:view state="usual"/>
<celldesigner:usualView>
<celldesigner:innerPosition x="28.0" y="287.0"/>
<celldesigner:boxSize width="80.0" height="40.0"/>
<celldesigner:singleLine width="1.0"/>
<celldesigner:paint color="ff3333ff" scheme="Gradation"/>
</celldesigner:usualView>
<celldesigner:briefView>
<celldesigner:innerPosition x="0.0" y="0.0"/>
<celldesigner:boxSize width="80.0" height="60.0"/>
<celldesigner:singleLine width="1.0"/>
<celldesigner:paint color="3fff0000" scheme="Color"/>
</celldesigner:briefView>
</celldesigner:speciesAlias>
<celldesigner:speciesAlias id="sa31" species="PDE3act">
<celldesigner:activity>active</celldesigner:activity>
<celldesigner:bounds x="553.75" y="400.75" w="80.0" h="40.0"/>
<celldesigner:view state="usual"/>
<celldesigner:usualView>
<celldesigner:innerPosition x="245.0" y="226.0"/>
<celldesigner:boxSize width="80.0" height="40.0"/>
<celldesigner:singleLine width="1.0"/>
<celldesigner:paint color="ff3333ff" scheme="Gradation"/>
</celldesigner:usualView>
<celldesigner:briefView>
<celldesigner:innerPosition x="0.0" y="0.0"/>
<celldesigner:boxSize width="80.0" height="60.0"/>
<celldesigner:singleLine width="1.0"/>
<celldesigner:paint color="3fff0000" scheme="Color"/>
</celldesigner:briefView>
</celldesigner:speciesAlias>
<celldesigner:speciesAlias id="sa32" species="GMP">
<celldesigner:activity>inactive</celldesigner:activity>
<celldesigner:bounds x="779.75" y="483.25" w="80.0" h="40.0"/>
<celldesigner:view state="usual"/>
<celldesigner:usualView>
<celldesigner:innerPosition x="329.0" y="387.5"/>
<celldesigner:boxSize width="80.0" height="40.0"/>
<celldesigner:singleLine width="1.0"/>
<celldesigner:paint color="ff009933" scheme="Gradation"/>
</celldesigner:usualView>
<celldesigner:briefView>
<celldesigner:innerPosition x="0.0" y="0.0"/>
<celldesigner:boxSize width="80.0" height="60.0"/>
<celldesigner:singleLine width="1.0"/>
<celldesigner:paint color="3fff0000" scheme="Color"/>
</celldesigner:briefView>
</celldesigner:speciesAlias>
<celldesigner:speciesAlias id="sa33" species="AMP">
<celldesigner:activity>inactive</celldesigner:activity>
<celldesigner:bounds x="336.75" y="485.25" w="80.0" h="40.0"/>
<celldesigner:view state="usual"/>
<celldesigner:usualView>
<celldesigner:innerPosition x="198.0" y="390.5"/>
<celldesigner:boxSize width="80.0" height="40.0"/>
<celldesigner:singleLine width="1.0"/>
<celldesigner:paint color="ffffcc00" scheme="Gradation"/>
</celldesigner:usualView>
<celldesigner:briefView>
<celldesigner:innerPosition x="0.0" y="0.0"/>
<celldesigner:boxSize width="80.0" height="60.0"/>
<celldesigner:singleLine width="1.0"/>
<celldesigner:paint color="3fff0000" scheme="Color"/>
</celldesigner:briefView>
</celldesigner:speciesAlias>
<celldesigner:speciesAlias id="sa44" species="PDE2">
<celldesigner:activity>inactive</celldesigner:activity>
<celldesigner:bounds x="550.0" y="141.0" w="80.0" h="40.0"/>
<celldesigner:view state="usual"/>
<celldesigner:usualView>
<celldesigner:innerPosition x="0.0" y="0.0"/>
<celldesigner:boxSize width="80.0" height="40.0"/>
<celldesigner:singleLine width="1.0"/>
<celldesigner:paint color="ff3333ff" scheme="Gradation"/>
</celldesigner:usualView>
<celldesigner:briefView>
<celldesigner:innerPosition x="0.0" y="0.0"/>
<celldesigner:boxSize width="80.0" height="60.0"/>
<celldesigner:singleLine width="0.0"/>
<celldesigner:paint color="3fff0000" scheme="Color"/>
</celldesigner:briefView>
</celldesigner:speciesAlias>
<celldesigner:speciesAlias id="sa45" species="PDE5">
<celldesigner:activity>inactive</celldesigner:activity>
<celldesigner:bounds x="459.0" y="309.0" w="80.0" h="40.0"/>
<celldesigner:view state="usual"/>
<celldesigner:usualView>
<celldesigner:innerPosition x="0.0" y="0.0"/>
<celldesigner:boxSize width="80.0" height="40.0"/>
<celldesigner:singleLine width="1.0"/>
<celldesigner:paint color="ff3333ff" scheme="Gradation"/>
</celldesigner:usualView>
<celldesigner:briefView>
<celldesigner:innerPosition x="0.0" y="0.0"/>
<celldesigner:boxSize width="80.0" height="60.0"/>
<celldesigner:singleLine width="0.0"/>
<celldesigner:paint color="3fff0000" scheme="Color"/>
</celldesigner:briefView>
</celldesigner:speciesAlias>
<celldesigner:speciesAlias id="sa46" species="PDE3">
<celldesigner:activity>inactive</celldesigner:activity>
<celldesigner:bounds x="554.0" y="486.0" w="80.0" h="40.0"/>
<celldesigner:view state="usual"/>
<celldesigner:usualView>
<celldesigner:innerPosition x="0.0" y="0.0"/>
<celldesigner:boxSize width="80.0" height="40.0"/>
<celldesigner:singleLine width="1.0"/>
<celldesigner:paint color="ff3333ff" scheme="Gradation"/>
</celldesigner:usualView>
<celldesigner:briefView>
<celldesigner:innerPosition x="0.0" y="0.0"/>
<celldesigner:boxSize width="80.0" height="60.0"/>
<celldesigner:singleLine width="0.0"/>
<celldesigner:paint color="3fff0000" scheme="Color"/>
</celldesigner:briefView>
</celldesigner:speciesAlias>
<celldesigner:speciesAlias id="sa47" species="PKAact">
<celldesigner:activity>active</celldesigner:activity>
<celldesigner:bounds x="228.75" y="620.0" w="80.0" h="40.0"/>
<celldesigner:view state="usual"/>
<celldesigner:usualView>
<celldesigner:innerPosition x="62.0" y="574.0"/>
<celldesigner:boxSize width="80.0" height="40.0"/>
<celldesigner:singleLine width="1.0"/>
<celldesigner:paint color="ffffcc00" scheme="Gradation"/>
</celldesigner:usualView>
<celldesigner:briefView>
<celldesigner:innerPosition x="0.0" y="0.0"/>
<celldesigner:boxSize width="80.0" height="60.0"/>
<celldesigner:singleLine width="1.0"/>
<celldesigner:paint color="3fff0000" scheme="Color"/>
</celldesigner:briefView>
</celldesigner:speciesAlias>
<celldesigner:speciesAlias id="sa50" species="PKGact">
<celldesigner:activity>active</celldesigner:activity>
<celldesigner:bounds x="879.25" y="620.0" w="80.0" h="40.0"/>
<celldesigner:view state="usual"/>
<celldesigner:usualView>
<celldesigner:innerPosition x="414.0" y="566.0"/>
<celldesigner:boxSize width="80.0" height="40.0"/>
<celldesigner:singleLine width="1.0"/>
<celldesigner:paint color="ff009900" scheme="Gradation"/>
</celldesigner:usualView>
<celldesigner:briefView>
<celldesigner:innerPosition x="0.0" y="0.0"/>
<celldesigner:boxSize width="80.0" height="60.0"/>
<celldesigner:singleLine width="1.0"/>
<celldesigner:paint color="3fff0000" scheme="Color"/>
</celldesigner:briefView>
</celldesigner:speciesAlias>
<celldesigner:speciesAlias id="sa51" species="VASPup">
<celldesigner:activity>inactive</celldesigner:activity>
<celldesigner:bounds x="555.25" y="568.0" w="80.0" h="40.0"/>
<celldesigner:view state="usual"/>
<celldesigner:usualView>
<celldesigner:innerPosition x="252.0" y="474.0"/>
<celldesigner:boxSize width="80.0" height="40.0"/>
<celldesigner:singleLine width="1.0"/>
<celldesigner:paint color="ff666600" scheme="Gradation"/>
</celldesigner:usualView>
<celldesigner:briefView>
<celldesigner:innerPosition x="0.0" y="0.0"/>
<celldesigner:boxSize width="80.0" height="60.0"/>
<celldesigner:singleLine width="1.0"/>
<celldesigner:paint color="3fff0000" scheme="Color"/>
</celldesigner:briefView>
</celldesigner:speciesAlias>
<celldesigner:speciesAlias id="sa52" species="VASPSer157">
<celldesigner:activity>inactive</celldesigner:activity>
<celldesigner:bounds x="555.25" y="671.0" w="80.0" h="40.0"/>
<celldesigner:view state="usual"/>
<celldesigner:usualView>
<celldesigner:innerPosition x="252.0" y="594.0"/>
<celldesigner:boxSize width="80.0" height="40.0"/>
<celldesigner:singleLine width="1.0"/>
<celldesigner:paint color="ff666600" scheme="Gradation"/>
</celldesigner:usualView>
<celldesigner:briefView>
<celldesigner:innerPosition x="0.0" y="0.0"/>
<celldesigner:boxSize width="80.0" height="60.0"/>
<celldesigner:singleLine width="1.0"/>
<celldesigner:paint color="3fff0000" scheme="Color"/>
</celldesigner:briefView>
</celldesigner:speciesAlias>
<celldesigner:speciesAlias id="sa53" species="VASPSer239">
<celldesigner:activity>inactive</celldesigner:activity>
<celldesigner:bounds x="555.25" y="764.0" w="80.0" h="40.0"/>
<celldesigner:view state="usual"/>
<celldesigner:usualView>
<celldesigner:innerPosition x="252.0" y="714.0"/>
<celldesigner:boxSize width="80.0" height="40.0"/>
<celldesigner:singleLine width="1.0"/>
<celldesigner:paint color="ff666600" scheme="Gradation"/>
</celldesigner:usualView>
<celldesigner:briefView>
<celldesigner:innerPosition x="0.0" y="0.0"/>
<celldesigner:boxSize width="80.0" height="60.0"/>
<celldesigner:singleLine width="1.0"/>
<celldesigner:paint color="3fff0000" scheme="Color"/>
</celldesigner:briefView>
</celldesigner:speciesAlias>
<celldesigner:speciesAlias id="sa54" species="PKG">
<celldesigner:activity>inactive</celldesigner:activity>
<celldesigner:bounds x="897.0" y="313.0" w="80.0" h="40.0"/>
<celldesigner:view state="usual"/>
<celldesigner:usualView>
<celldesigner:innerPosition x="0.0" y="0.0"/>
<celldesigner:boxSize width="80.0" height="40.0"/>
<celldesigner:singleLine width="1.0"/>
<celldesigner:paint color="ff009900" scheme="Gradation"/>
</celldesigner:usualView>
<celldesigner:briefView>
<celldesigner:innerPosition x="0.0" y="0.0"/>
<celldesigner:boxSize width="80.0" height="60.0"/>
<celldesigner:singleLine width="0.0"/>
<celldesigner:paint color="3fff0000" scheme="Color"/>
</celldesigner:briefView>
</celldesigner:speciesAlias>
<celldesigner:speciesAlias id="sa56" species="PKA">
<celldesigner:activity>inactive</celldesigner:activity>
<celldesigner:bounds x="212.0" y="315.0" w="80.0" h="40.0"/>
<celldesigner:view state="usual"/>
<celldesigner:usualView>
<celldesigner:innerPosition x="0.0" y="0.0"/>
<celldesigner:boxSize width="80.0" height="40.0"/>
<celldesigner:singleLine width="1.0"/>
<celldesigner:paint color="ffffcc00" scheme="Gradation"/>
</celldesigner:usualView>
<celldesigner:briefView>
<celldesigner:innerPosition x="0.0" y="0.0"/>
<celldesigner:boxSize width="80.0" height="60.0"/>
<celldesigner:singleLine width="0.0"/>
<celldesigner:paint color="3fff0000" scheme="Color"/>
</celldesigner:briefView>
</celldesigner:speciesAlias>
<celldesigner:speciesAlias id="sa72" species="s42">
<celldesigner:activity>inactive</celldesigner:activity>
<celldesigner:bounds x="21.0" y="128.0" w="80.0" h="40.0"/>
<celldesigner:view state="usual"/>
<celldesigner:usualView>
<celldesigner:innerPosition x="0.0" y="0.0"/>
<celldesigner:boxSize width="80.0" height="40.0"/>
<celldesigner:singleLine width="1.0"/>
<celldesigner:paint color="ffff0033" scheme="Gradation"/>
</celldesigner:usualView>
<celldesigner:briefView>
<celldesigner:innerPosition x="0.0" y="0.0"/>
<celldesigner:boxSize width="80.0" height="60.0"/>
<celldesigner:singleLine width="0.0"/>
<celldesigner:paint color="3fff0000" scheme="Color"/>
</celldesigner:briefView>
</celldesigner:speciesAlias>
<celldesigner:speciesAlias id="sa73" species="s43">
<celldesigner:activity>inactive</celldesigner:activity>
<celldesigner:bounds x="70.0" y="154.0" w="80.0" h="40.0"/>
<celldesigner:view state="usual"/>
<celldesigner:usualView>
<celldesigner:innerPosition x="0.0" y="0.0"/>
<celldesigner:boxSize width="80.0" height="40.0"/>
<celldesigner:singleLine width="1.0"/>
<celldesigner:paint color="ffff0033" scheme="Gradation"/>
</celldesigner:usualView>
<celldesigner:briefView>
<celldesigner:innerPosition x="0.0" y="0.0"/>
<celldesigner:boxSize width="80.0" height="60.0"/>
<celldesigner:singleLine width="0.0"/>
<celldesigner:paint color="3fff0000" scheme="Color"/>
</celldesigner:briefView>
</celldesigner:speciesAlias>
<celldesigner:speciesAlias id="sa74" species="s44">
<celldesigner:activity>inactive</celldesigner:activity>
<celldesigner:bounds x="227.0" y="4.0" w="80.0" h="40.0"/>
<celldesigner:view state="usual"/>
<celldesigner:usualView>
<celldesigner:innerPosition x="0.0" y="0.0"/>
<celldesigner:boxSize width="80.0" height="40.0"/>
<celldesigner:singleLine width="1.0"/>
<celldesigner:paint color="ffff0033" scheme="Gradation"/>
</celldesigner:usualView>
<celldesigner:briefView>
<celldesigner:innerPosition x="0.0" y="0.0"/>
<celldesigner:boxSize width="80.0" height="60.0"/>
<celldesigner:singleLine width="0.0"/>
<celldesigner:paint color="3fff0000" scheme="Color"/>
</celldesigner:briefView>
</celldesigner:speciesAlias>
<celldesigner:speciesAlias id="sa75" species="s45">
<celldesigner:activity>inactive</celldesigner:activity>
<celldesigner:bounds x="228.0" y="37.0" w="80.0" h="40.0"/>
<celldesigner:view state="usual"/>
<celldesigner:usualView>
<celldesigner:innerPosition x="0.0" y="0.0"/>
<celldesigner:boxSize width="80.0" height="40.0"/>
<celldesigner:singleLine width="1.0"/>
<celldesigner:paint color="ffff0033" scheme="Gradation"/>
</celldesigner:usualView>
<celldesigner:briefView>
<celldesigner:innerPosition x="0.0" y="0.0"/>
<celldesigner:boxSize width="80.0" height="60.0"/>
<celldesigner:singleLine width="0.0"/>
<celldesigner:paint color="3fff0000" scheme="Color"/>
</celldesigner:briefView>
</celldesigner:speciesAlias>
</celldesigner:listOfSpeciesAliases>
<celldesigner:listOfGroups/>
<celldesigner:listOfProteins>
<celldesigner:protein id="pr5" name="GC" type="GENERIC"/>
<celldesigner:protein id="pr4" name="AC" type="GENERIC"/>
<celldesigner:protein id="pr6" name="PDE2*" type="GENERIC"/>
<celldesigner:protein id="pr10" name="PDE2" type="GENERIC"/>
<celldesigner:protein id="pr8" name="PDE5*" type="GENERIC"/>
<celldesigner:protein id="pr11" name="PDE5" type="GENERIC"/>
<celldesigner:protein id="pr7" name="PDE3*" type="GENERIC"/>
<celldesigner:protein id="pr12" name="PDE3" type="GENERIC"/>
<celldesigner:protein id="p4" name="VASP" type="GENERIC">
<celldesigner:listOfModificationResidues>
<celldesigner:modificationResidue angle="2.3412474663214593" id="rs1" name="S157" side="none"/>
<celldesigner:modificationResidue angle="0.73" id="rs2" name="s239" side="none"/>
</celldesigner:listOfModificationResidues>
</celldesigner:protein>
<celldesigner:protein id="pr13" name="PKG" type="GENERIC"/>
<celldesigner:protein id="p2" name="PKG*" type="GENERIC"/>
<celldesigner:protein id="p1" name="PKA*" type="GENERIC"/>
<celldesigner:protein id="pr14" name="PKA" type="GENERIC"/>
</celldesigner:listOfProteins>
<celldesigner:listOfGenes/>
<celldesigner:listOfRNAs/>
<celldesigner:listOfAntisenseRNAs/>
<celldesigner:listOfLayers/>
<celldesigner:listOfBlockDiagrams/>
</annotation>
<listOfCompartments>
<compartment id="default" size="1"/>
</listOfCompartments>
<listOfSpecies>
<species id="ATP" name="ATP" compartment="default" initialConcentration="0.98" boundaryCondition="true" charge="0">
<annotation>
<celldesigner:positionToCompartment>inside</celldesigner:positionToCompartment>
<celldesigner:speciesIdentity>
<celldesigner:class>SIMPLE_MOLECULE</celldesigner:class>
<celldesigner:name>ATP</celldesigner:name>
</celldesigner:speciesIdentity>
</annotation>
</species>
<species id="GC" name="GC" compartment="default" initialConcentration="1" charge="0" constant="true">
<annotation>
<celldesigner:positionToCompartment>inside</celldesigner:positionToCompartment>
<celldesigner:speciesIdentity>
<celldesigner:class>PROTEIN</celldesigner:class>
<celldesigner:proteinReference>pr5</celldesigner:proteinReference>
</celldesigner:speciesIdentity>
<celldesigner:listOfCatalyzedReactions>
<celldesigner:catalyzed reaction="re11"/>
</celldesigner:listOfCatalyzedReactions>
</annotation>
</species>
<species id="AC" name="AC" compartment="default" initialConcentration="1" charge="0" constant="true">
<annotation>
<celldesigner:positionToCompartment>inside</celldesigner:positionToCompartment>
<celldesigner:speciesIdentity>
<celldesigner:class>PROTEIN</celldesigner:class>
<celldesigner:proteinReference>pr4</celldesigner:proteinReference>
</celldesigner:speciesIdentity>
<celldesigner:listOfCatalyzedReactions>
<celldesigner:catalyzed reaction="re9"/>
</celldesigner:listOfCatalyzedReactions>
</annotation>
</species>
<species id="cGMP" name="cGMP" compartment="default" initialConcentration="0.4" charge="0">
<annotation>
<celldesigner:positionToCompartment>inside</celldesigner:positionToCompartment>
<celldesigner:speciesIdentity>
<celldesigner:class>SIMPLE_MOLECULE</celldesigner:class>
<celldesigner:name>cGMP</celldesigner:name>
</celldesigner:speciesIdentity>
</annotation>
</species>
<species id="cAMP" name="cAMP" compartment="default" initialConcentration="4.05" charge="0">
<annotation>
<celldesigner:positionToCompartment>inside</celldesigner:positionToCompartment>
<celldesigner:speciesIdentity>
<celldesigner:class>SIMPLE_MOLECULE</celldesigner:class>
<celldesigner:name>cAMP</celldesigner:name>
</celldesigner:speciesIdentity>
</annotation>
</species>
<species id="GMP" name="GMP" compartment="default" initialConcentration="0" charge="0">
<annotation>
<celldesigner:positionToCompartment>inside</celldesigner:positionToCompartment>
<celldesigner:speciesIdentity>
<celldesigner:class>SIMPLE_MOLECULE</celldesigner:class>
<celldesigner:name>GMP</celldesigner:name>
</celldesigner:speciesIdentity>
</annotation>
</species>
<species id="AMP" name="AMP" compartment="default" initialConcentration="0" charge="0">
<annotation>
<celldesigner:positionToCompartment>inside</celldesigner:positionToCompartment>
<celldesigner:speciesIdentity>
<celldesigner:class>SIMPLE_MOLECULE</celldesigner:class>
<celldesigner:name>AMP</celldesigner:name>
</celldesigner:speciesIdentity>
</annotation>
</species>
<species id="GTP" name="GTP" compartment="default" initialConcentration="1" charge="0">
<annotation>
<celldesigner:positionToCompartment>inside</celldesigner:positionToCompartment>
<celldesigner:speciesIdentity>
<celldesigner:class>SIMPLE_MOLECULE</celldesigner:class>
<celldesigner:name>GTP</celldesigner:name>
</celldesigner:speciesIdentity>
</annotation>
</species>
<species id="PDE2act" name="PDE2*" compartment="default" initialConcentration="0.05" charge="0">
<annotation>
<celldesigner:positionToCompartment>inside</celldesigner:positionToCompartment>
<celldesigner:speciesIdentity>
<celldesigner:class>PROTEIN</celldesigner:class>
<celldesigner:proteinReference>pr6</celldesigner:proteinReference>
</celldesigner:speciesIdentity>
<celldesigner:listOfCatalyzedReactions>
<celldesigner:catalyzed reaction="re10"/>
<celldesigner:catalyzed reaction="re12"/>
</celldesigner:listOfCatalyzedReactions>
</annotation>
</species>
<species id="PDE2" name="PDE2" compartment="default" initialConcentration="63.46" charge="0">
<annotation>
<celldesigner:positionToCompartment>inside</celldesigner:positionToCompartment>
<celldesigner:speciesIdentity>
<celldesigner:class>PROTEIN</celldesigner:class>
<celldesigner:proteinReference>pr10</celldesigner:proteinReference>
</celldesigner:speciesIdentity>
</annotation>
</species>
<species id="PDE5act" name="PDE5*" compartment="default" initialConcentration="1" charge="0">
<annotation>
<celldesigner:positionToCompartment>inside</celldesigner:positionToCompartment>
<celldesigner:speciesIdentity>
<celldesigner:class>PROTEIN</celldesigner:class>
<celldesigner:proteinReference>pr8</celldesigner:proteinReference>
</celldesigner:speciesIdentity>
<celldesigner:listOfCatalyzedReactions>
<celldesigner:catalyzed reaction="re12"/>
</celldesigner:listOfCatalyzedReactions>
</annotation>
</species>
<species id="PDE5" name="PDE5" compartment="default" initialConcentration="1359" charge="0">
<annotation>
<celldesigner:positionToCompartment>inside</celldesigner:positionToCompartment>
<celldesigner:speciesIdentity>
<celldesigner:class>PROTEIN</celldesigner:class>
<celldesigner:proteinReference>pr11</celldesigner:proteinReference>
</celldesigner:speciesIdentity>
</annotation>
</species>
<species id="PDE3act" name="PDE3*" compartment="default" initialConcentration="2.3" charge="0">
<annotation>
<celldesigner:positionToCompartment>inside</celldesigner:positionToCompartment>
<celldesigner:speciesIdentity>
<celldesigner:class>PROTEIN</celldesigner:class>
<celldesigner:proteinReference>pr7</celldesigner:proteinReference>
</celldesigner:speciesIdentity>
<celldesigner:listOfCatalyzedReactions>
<celldesigner:catalyzed reaction="re10"/>
<celldesigner:catalyzed reaction="re12"/>
</celldesigner:listOfCatalyzedReactions>
</annotation>
</species>
<species id="PDE3" name="PDE3" compartment="default" initialConcentration="225" charge="0">
<annotation>
<celldesigner:positionToCompartment>inside</celldesigner:positionToCompartment>
<celldesigner:speciesIdentity>
<celldesigner:class>PROTEIN</celldesigner:class>
<celldesigner:proteinReference>pr12</celldesigner:proteinReference>
</celldesigner:speciesIdentity>
</annotation>
</species>
<species id="VASPup" name="VASP" compartment="default" initialConcentration="0" charge="0">
<annotation>
<celldesigner:positionToCompartment>inside</celldesigner:positionToCompartment>
<celldesigner:speciesIdentity>
<celldesigner:class>PROTEIN</celldesigner:class>
<celldesigner:proteinReference>p4</celldesigner:proteinReference>
</celldesigner:speciesIdentity>
</annotation>
</species>
<species id="VASPSer157" name="VASP" compartment="default" initialConcentration="0" charge="0">
<annotation>
<celldesigner:positionToCompartment>inside</celldesigner:positionToCompartment>
<celldesigner:speciesIdentity>
<celldesigner:class>PROTEIN</celldesigner:class>
<celldesigner:proteinReference>p4</celldesigner:proteinReference>
<celldesigner:state>
<celldesigner:listOfModifications>
<celldesigner:modification residue="rs1" state="phosphorylated"/>
</celldesigner:listOfModifications>
</celldesigner:state>
</celldesigner:speciesIdentity>
</annotation>
</species>
<species id="VASPSer239" name="VASP" compartment="default" initialConcentration="0" charge="0">
<annotation>
<celldesigner:positionToCompartment>inside</celldesigner:positionToCompartment>
<celldesigner:speciesIdentity>
<celldesigner:class>PROTEIN</celldesigner:class>
<celldesigner:proteinReference>p4</celldesigner:proteinReference>
<celldesigner:state>
<celldesigner:listOfModifications>
<celldesigner:modification residue="rs1" state="phosphorylated"/>
<celldesigner:modification residue="rs2" state="phosphorylated"/>
</celldesigner:listOfModifications>
</celldesigner:state>
</celldesigner:speciesIdentity>
</annotation>
</species>
<species id="PKG" name="PKG" compartment="default" initialConcentration="0" charge="0">
<annotation>
<celldesigner:positionToCompartment>inside</celldesigner:positionToCompartment>
<celldesigner:speciesIdentity>
<celldesigner:class>PROTEIN</celldesigner:class>
<celldesigner:proteinReference>pr13</celldesigner:proteinReference>
</celldesigner:speciesIdentity>
</annotation>
</species>
<species id="PKGact" name="PKG*" compartment="default" initialConcentration="7.3" charge="0">
<annotation>
<celldesigner:positionToCompartment>inside</celldesigner:positionToCompartment>
<celldesigner:speciesIdentity>
<celldesigner:class>PROTEIN</celldesigner:class>
<celldesigner:proteinReference>p2</celldesigner:proteinReference>
</celldesigner:speciesIdentity>
<celldesigner:listOfCatalyzedReactions>
<celldesigner:catalyzed reaction="re34"/>
<celldesigner:catalyzed reaction="re35"/>
</celldesigner:listOfCatalyzedReactions>
</annotation>
</species>
<species id="PKAact" name="PKA*" compartment="default" initialConcentration="3.1" charge="0">
<annotation>
<celldesigner:positionToCompartment>inside</celldesigner:positionToCompartment>
<celldesigner:speciesIdentity>
<celldesigner:class>PROTEIN</celldesigner:class>
<celldesigner:proteinReference>p1</celldesigner:proteinReference>
</celldesigner:speciesIdentity>
<celldesigner:listOfCatalyzedReactions>
<celldesigner:catalyzed reaction="re34"/>
<celldesigner:catalyzed reaction="re35"/>
</celldesigner:listOfCatalyzedReactions>
</annotation>
</species>
<species id="PKA" name="PKA" compartment="default" initialConcentration="0" charge="0">
<annotation>
<celldesigner:positionToCompartment>inside</celldesigner:positionToCompartment>
<celldesigner:speciesIdentity>
<celldesigner:class>PROTEIN</celldesigner:class>
<celldesigner:proteinReference>pr14</celldesigner:proteinReference>
</celldesigner:speciesIdentity>
</annotation>
</species>
<species id="s42" name="Milrinone" compartment="default" initialAmount="0">
<annotation>
<celldesigner:positionToCompartment>inside</celldesigner:positionToCompartment>
<celldesigner:speciesIdentity>
<celldesigner:class>DRUG</celldesigner:class>
<celldesigner:name>Milrinone</celldesigner:name>
</celldesigner:speciesIdentity>
<celldesigner:listOfCatalyzedReactions>
<celldesigner:catalyzed reaction="re10"/>
</celldesigner:listOfCatalyzedReactions>
</annotation>
</species>
<species id="s43" name="Cilostamide" compartment="default" initialAmount="0">
<annotation>
<celldesigner:positionToCompartment>inside</celldesigner:positionToCompartment>
<celldesigner:speciesIdentity>
<celldesigner:class>DRUG</celldesigner:class>
<celldesigner:name>Cilostamide</celldesigner:name>
</celldesigner:speciesIdentity>
<celldesigner:listOfCatalyzedReactions>
<celldesigner:catalyzed reaction="re10"/>
</celldesigner:listOfCatalyzedReactions>
</annotation>
</species>
<species id="s44" name="Forskolin" compartment="default" initialAmount="0">
<annotation>
<celldesigner:positionToCompartment>inside</celldesigner:positionToCompartment>
<celldesigner:speciesIdentity>
<celldesigner:class>DRUG</celldesigner:class>
<celldesigner:name>Forskolin</celldesigner:name>
</celldesigner:speciesIdentity>
<celldesigner:listOfCatalyzedReactions>
<celldesigner:catalyzed reaction="re9"/>
</celldesigner:listOfCatalyzedReactions>
</annotation>
</species>
<species id="s45" name="Iloprost" compartment="default" initialAmount="0">
<annotation>
<celldesigner:positionToCompartment>inside</celldesigner:positionToCompartment>
<celldesigner:speciesIdentity>
<celldesigner:class>DRUG</celldesigner:class>
<celldesigner:name>Iloprost</celldesigner:name>
</celldesigner:speciesIdentity>
<celldesigner:listOfCatalyzedReactions>
<celldesigner:catalyzed reaction="re9"/>
</celldesigner:listOfCatalyzedReactions>
</annotation>
</species>
</listOfSpecies>
<listOfReactions>
<reaction id="re9" reversible="false" fast="true">
<annotation>
<celldesigner:reactionType>STATE_TRANSITION</celldesigner:reactionType>
<celldesigner:baseReactants>
<celldesigner:baseReactant species="ATP" alias="sa21"/>
</celldesigner:baseReactants>
<celldesigner:baseProducts>
<celldesigner:baseProduct species="cAMP" alias="sa26">
<celldesigner:linkAnchor position="N"/>
</celldesigner:baseProduct>
</celldesigner:baseProducts>
<celldesigner:connectScheme connectPolicy="direct" rectangleIndex="0">
<celldesigner:listOfLineDirection>
<celldesigner:lineDirection index="0" value="unknown"/>
</celldesigner:listOfLineDirection>
</celldesigner:connectScheme>
<celldesigner:line width="1.0" color="ff000000"/>
<celldesigner:listOfModification>
<celldesigner:modification type="CATALYSIS" modifiers="AC" aliases="sa24" targetLineIndex="-1,3">
<celldesigner:connectScheme connectPolicy="direct">
<celldesigner:listOfLineDirection>
<celldesigner:lineDirection index="0" value="unknown"/>
</celldesigner:listOfLineDirection>
</celldesigner:connectScheme>
<celldesigner:linkTarget species="AC" alias="sa24">
<celldesigner:linkAnchor position="E"/>
</celldesigner:linkTarget>
<celldesigner:line width="1.0" color="ff000000"/>
</celldesigner:modification>
<celldesigner:modification type="PHYSICAL_STIMULATION" modifiers="s44" aliases="sa74" targetLineIndex="-1,3">
<celldesigner:connectScheme connectPolicy="direct">
<celldesigner:listOfLineDirection>
<celldesigner:lineDirection index="0" value="unknown"/>
</celldesigner:listOfLineDirection>
</celldesigner:connectScheme>
<celldesigner:linkTarget species="s44" alias="sa74">
<celldesigner:linkAnchor position="E"/>
</celldesigner:linkTarget>
<celldesigner:line width="1.0" color="ff009900"/>
</celldesigner:modification>
<celldesigner:modification type="PHYSICAL_STIMULATION" modifiers="s45" aliases="sa75" targetLineIndex="-1,3">
<celldesigner:connectScheme connectPolicy="direct">
<celldesigner:listOfLineDirection>
<celldesigner:lineDirection index="0" value="unknown"/>
</celldesigner:listOfLineDirection>
</celldesigner:connectScheme>
<celldesigner:linkTarget species="s45" alias="sa75">
<celldesigner:linkAnchor position="E"/>
</celldesigner:linkTarget>
<celldesigner:line width="1.0" color="ff009900"/>
</celldesigner:modification>
</celldesigner:listOfModification>
</annotation>
<listOfReactants>
<speciesReference species="ATP">
<annotation>
<celldesigner:alias>sa21</celldesigner:alias>
</annotation>
</speciesReference>
</listOfReactants>
<listOfProducts>
<speciesReference species="cAMP">
<annotation>
<celldesigner:alias>sa26</celldesigner:alias>
</annotation>
</speciesReference>
</listOfProducts>
<listOfModifiers>
<modifierSpeciesReference species="AC">
<annotation>
<celldesigner:alias>sa24</celldesigner:alias>
</annotation>
</modifierSpeciesReference>
<modifierSpeciesReference species="s44">
<annotation>
<celldesigner:alias>sa74</celldesigner:alias>
</annotation>
</modifierSpeciesReference>
<modifierSpeciesReference species="s45">
<annotation>
<celldesigner:alias>sa75</celldesigner:alias>
</annotation>
</modifierSpeciesReference>
</listOfModifiers>
<kineticLaw>
<math xmlns="http://www.w3.org/1998/Math/MathML">
<apply>
<times/>
<ci> AC </ci>
<ci> k11 </ci>
</apply>
</math>
<listOfParameters>
<parameter id="k11" name="kcAMP" value="8"/>
</listOfParameters>
</kineticLaw>
</reaction>
<reaction id="re10" reversible="false" fast="false">
<annotation>
<celldesigner:reactionType>STATE_TRANSITION</celldesigner:reactionType>
<celldesigner:baseReactants>
<celldesigner:baseReactant species="cAMP" alias="sa26">
<celldesigner:linkAnchor position="S"/>
</celldesigner:baseReactant>
</celldesigner:baseReactants>
<celldesigner:baseProducts>
<celldesigner:baseProduct species="AMP" alias="sa33">
<celldesigner:linkAnchor position="N"/>
</celldesigner:baseProduct>
</celldesigner:baseProducts>
<celldesigner:connectScheme connectPolicy="direct" rectangleIndex="0">
<celldesigner:listOfLineDirection>
<celldesigner:lineDirection index="0" value="unknown"/>
</celldesigner:listOfLineDirection>
</celldesigner:connectScheme>
<celldesigner:line width="1.0" color="ff000000"/>
<celldesigner:listOfModification>
<celldesigner:modification type="CATALYSIS" modifiers="PDE3act" aliases="sa31" targetLineIndex="-1,2">
<celldesigner:connectScheme connectPolicy="direct">
<celldesigner:listOfLineDirection>
<celldesigner:lineDirection index="0" value="unknown"/>
</celldesigner:listOfLineDirection>
</celldesigner:connectScheme>
<celldesigner:linkTarget species="PDE3act" alias="sa31">
<celldesigner:linkAnchor position="WNW"/>
</celldesigner:linkTarget>
<celldesigner:line width="1.0" color="ff000000"/>
</celldesigner:modification>
<celldesigner:modification type="CATALYSIS" modifiers="PDE2act" aliases="sa30" targetLineIndex="-1,4">
<celldesigner:connectScheme connectPolicy="direct">
<celldesigner:listOfLineDirection>
<celldesigner:lineDirection index="0" value="unknown"/>
</celldesigner:listOfLineDirection>
</celldesigner:connectScheme>
<celldesigner:linkTarget species="PDE2act" alias="sa30">
<celldesigner:linkAnchor position="W"/>
</celldesigner:linkTarget>
<celldesigner:line width="1.0" color="ff000000"/>
</celldesigner:modification>
<celldesigner:modification type="INHIBITION" modifiers="s42" aliases="sa72" targetLineIndex="-1,5" editPoints="0.289003932953292,0.553203919339278 1.0771154237879395,0.1397249417823458">
<celldesigner:connectScheme connectPolicy="direct">
<celldesigner:listOfLineDirection>
<celldesigner:lineDirection index="0" value="unknown"/>
<celldesigner:lineDirection index="1" value="unknown"/>
<celldesigner:lineDirection index="2" value="unknown"/>
</celldesigner:listOfLineDirection>
</celldesigner:connectScheme>
<celldesigner:linkTarget species="s42" alias="sa72">
<celldesigner:linkAnchor position="S"/>
</celldesigner:linkTarget>
<celldesigner:line width="1.0" color="ffff0033"/>
</celldesigner:modification>
<celldesigner:modification type="INHIBITION" modifiers="s43" aliases="sa73" targetLineIndex="-1,5" editPoints="0.27947983143983157,0.5336993891490462 1.061559572359105,0.12186923913819825">
<celldesigner:connectScheme connectPolicy="direct">
<celldesigner:listOfLineDirection>
<celldesigner:lineDirection index="0" value="unknown"/>
<celldesigner:lineDirection index="1" value="unknown"/>
<celldesigner:lineDirection index="2" value="unknown"/>
</celldesigner:listOfLineDirection>
</celldesigner:connectScheme>
<celldesigner:linkTarget species="s43" alias="sa73">
<celldesigner:linkAnchor position="S"/>
</celldesigner:linkTarget>
<celldesigner:line width="1.0" color="ffff0033"/>
</celldesigner:modification>
</celldesigner:listOfModification>
</annotation>
<listOfReactants>
<speciesReference species="cAMP">
<annotation>
<celldesigner:alias>sa26</celldesigner:alias>
</annotation>
</speciesReference>
</listOfReactants>
<listOfProducts>
<speciesReference species="AMP">
<annotation>
<celldesigner:alias>sa33</celldesigner:alias>
</annotation>
</speciesReference>
</listOfProducts>
<listOfModifiers>
<modifierSpeciesReference species="PDE3act">
<annotation>
<celldesigner:alias>sa31</celldesigner:alias>
</annotation>
</modifierSpeciesReference>
<modifierSpeciesReference species="PDE2act">
<annotation>
<celldesigner:alias>sa30</celldesigner:alias>
</annotation>
</modifierSpeciesReference>
<modifierSpeciesReference species="s42">
<annotation>
<celldesigner:alias>sa72</celldesigner:alias>
</annotation>
</modifierSpeciesReference>
<modifierSpeciesReference species="s43">
<annotation>
<celldesigner:alias>sa73</celldesigner:alias>
</annotation>
</modifierSpeciesReference>
</listOfModifiers>
<kineticLaw>
<math xmlns="http://www.w3.org/1998/Math/MathML">
<apply>
<plus/>
<apply>
<divide/>
<apply>
<times/>
<ci> k1 </ci>
<ci> cAMP </ci>
<ci> cAMP </ci>
<ci> PDE2act </ci>
</apply>
<apply>
<plus/>
<ci> k2 </ci>
<apply>
<times/>
<ci> cAMP </ci>
<ci> cAMP </ci>
</apply>
</apply>
</apply>
<apply>
<divide/>
<apply>
<times/>
<ci> k3 </ci>
<ci> cAMP </ci>
<ci> PDE3act </ci>
</apply>
<apply>
<plus/>
<ci> k4 </ci>
<ci> cAMP </ci>
</apply>
</apply>
</apply>
</math>
<listOfParameters>
<parameter id="k1" name="vmaxPDE2cAMP" value="119.5"/>
<parameter id="k2" name="KmPDE2cAMP" value="50"/>
<parameter id="k3" name="vmaxPDE3cAMP" value="3"/>
<parameter id="k4" name="KmPDE3cAMP" value="0.2"/>
</listOfParameters>
</kineticLaw>
</reaction>
<reaction id="re11" reversible="false" fast="false">
<annotation>
<celldesigner:reactionType>STATE_TRANSITION</celldesigner:reactionType>
<celldesigner:baseReactants>
<celldesigner:baseReactant species="GTP" alias="sa20">
<celldesigner:linkAnchor position="S"/>
</celldesigner:baseReactant>
</celldesigner:baseReactants>
<celldesigner:baseProducts>
<celldesigner:baseProduct species="cGMP" alias="sa25">
<celldesigner:linkAnchor position="N"/>
</celldesigner:baseProduct>
</celldesigner:baseProducts>
<celldesigner:connectScheme connectPolicy="direct" rectangleIndex="0">
<celldesigner:listOfLineDirection>
<celldesigner:lineDirection index="0" value="unknown"/>
</celldesigner:listOfLineDirection>
</celldesigner:connectScheme>
<celldesigner:line width="1.0" color="ff000000"/>
<celldesigner:listOfModification>
<celldesigner:modification type="CATALYSIS" modifiers="GC" aliases="sa23" targetLineIndex="-1,2">
<celldesigner:connectScheme connectPolicy="direct">
<celldesigner:listOfLineDirection>
<celldesigner:lineDirection index="0" value="unknown"/>
</celldesigner:listOfLineDirection>
</celldesigner:connectScheme>
<celldesigner:linkTarget species="GC" alias="sa23">
<celldesigner:linkAnchor position="W"/>
</celldesigner:linkTarget>
<celldesigner:line width="1.0" color="ff000000"/>
</celldesigner:modification>
</celldesigner:listOfModification>
</annotation>
<listOfReactants>
<speciesReference species="GTP">
<annotation>
<celldesigner:alias>sa20</celldesigner:alias>
</annotation>
</speciesReference>
</listOfReactants>
<listOfProducts>
<speciesReference species="cGMP">
<annotation>
<celldesigner:alias>sa25</celldesigner:alias>
</annotation>
</speciesReference>
</listOfProducts>
<listOfModifiers>
<modifierSpeciesReference species="GC">
<annotation>
<celldesigner:alias>sa23</celldesigner:alias>
</annotation>
</modifierSpeciesReference>
</listOfModifiers>
<kineticLaw>
<math xmlns="http://www.w3.org/1998/Math/MathML">
<apply>
<times/>
<ci> GC </ci>
<ci> k12 </ci>
</apply>
</math>
<listOfParameters>
<parameter id="k12" name="kcGMP" value="1"/>
</listOfParameters>
</kineticLaw>
</reaction>
<reaction id="re12" reversible="false" fast="false">
<annotation>
<celldesigner:reactionType>STATE_TRANSITION</celldesigner:reactionType>
<celldesigner:baseReactants>
<celldesigner:baseReactant species="cGMP" alias="sa25"/>
</celldesigner:baseReactants>
<celldesigner:baseProducts>
<celldesigner:baseProduct species="GMP" alias="sa32">
<celldesigner:linkAnchor position="N"/>
</celldesigner:baseProduct>
</celldesigner:baseProducts>
<celldesigner:connectScheme connectPolicy="direct" rectangleIndex="0">
<celldesigner:listOfLineDirection>
<celldesigner:lineDirection index="0" value="unknown"/>
</celldesigner:listOfLineDirection>
</celldesigner:connectScheme>
<celldesigner:line width="1.0" color="ff000000"/>
<celldesigner:listOfModification>
<celldesigner:modification type="CATALYSIS" modifiers="PDE5act" aliases="sa29" targetLineIndex="-1,3">
<celldesigner:connectScheme connectPolicy="direct">
<celldesigner:listOfLineDirection>
<celldesigner:lineDirection index="0" value="unknown"/>
</celldesigner:listOfLineDirection>
</celldesigner:connectScheme>
<celldesigner:linkTarget species="PDE5act" alias="sa29">
<celldesigner:linkAnchor position="E"/>
</celldesigner:linkTarget>
<celldesigner:line width="1.0" color="ff000000"/>
</celldesigner:modification>
<celldesigner:modification type="CATALYSIS" modifiers="PDE2act" aliases="sa30" targetLineIndex="-1,3">
<celldesigner:connectScheme connectPolicy="direct">
<celldesigner:listOfLineDirection>
<celldesigner:lineDirection index="0" value="unknown"/>
</celldesigner:listOfLineDirection>
</celldesigner:connectScheme>
<celldesigner:linkTarget species="PDE2act" alias="sa30">
<celldesigner:linkAnchor position="E"/>
</celldesigner:linkTarget>
<celldesigner:line width="1.0" color="ff000000"/>
</celldesigner:modification>
<celldesigner:modification type="CATALYSIS" modifiers="PDE3act" aliases="sa31" targetLineIndex="-1,7">
<celldesigner:connectScheme connectPolicy="direct">
<celldesigner:listOfLineDirection>
<celldesigner:lineDirection index="0" value="unknown"/>
</celldesigner:listOfLineDirection>
</celldesigner:connectScheme>
<celldesigner:linkTarget species="PDE3act" alias="sa31">
<celldesigner:linkAnchor position="E"/>
</celldesigner:linkTarget>
<celldesigner:line width="1.0" color="ff000000"/>
</celldesigner:modification>
</celldesigner:listOfModification>
</annotation>
<listOfReactants>
<speciesReference species="cGMP">
<annotation>
<celldesigner:alias>sa25</celldesigner:alias>
</annotation>
</speciesReference>
</listOfReactants>
<listOfProducts>
<speciesReference species="GMP">
<annotation>
<celldesigner:alias>sa32</celldesigner:alias>
</annotation>
</speciesReference>
</listOfProducts>
<listOfModifiers>
<modifierSpeciesReference species="PDE5act">
<annotation>
<celldesigner:alias>sa29</celldesigner:alias>
</annotation>
</modifierSpeciesReference>
<modifierSpeciesReference species="PDE2act">
<annotation>
<celldesigner:alias>sa30</celldesigner:alias>
</annotation>
</modifierSpeciesReference>
<modifierSpeciesReference species="PDE3act">
<annotation>
<celldesigner:alias>sa31</celldesigner:alias>
</annotation>
</modifierSpeciesReference>
</listOfModifiers>
<kineticLaw>
<math xmlns="http://www.w3.org/1998/Math/MathML">
<apply>
<plus/>
<apply>
<divide/>
<apply>
<times/>
<ci> k9 </ci>
<ci> cGMP </ci>
<ci> PDE5act </ci>
</apply>
<apply>
<plus/>
<ci> k10 </ci>
<ci> cGMP </ci>
</apply>
</apply>
<apply>
<divide/>
<apply>
<times/>
<ci> k5 </ci>
<ci> cGMP </ci>
<ci> PDE2act </ci>
</apply>
<apply>
<plus/>
<ci> k6 </ci>
<ci> cGMP </ci>
</apply>
</apply>
<apply>
<divide/>
<apply>
<times/>
<ci> k7 </ci>
<ci> cGMP </ci>
<ci> PDE3act </ci>
</apply>
<apply>
<plus/>
<ci> k8 </ci>
<ci> cGMP </ci>
</apply>
</apply>
</apply>
</math>
<listOfParameters>
<parameter id="k7" name="vmaxPDE3cGMP" value="0.3"/>
<parameter id="k8" name="KmPDE3cGMP" value="0.02"/>
<parameter id="k5" name="vmaxPDE2cGMP" value="120"/>
<parameter id="k6" name="KmPDE2cGMP" value="35"/>
<parameter id="k9" name="vmaxPDE5cGMP" value="5"/>
<parameter id="k10" name="KmPDE5cGMP" value="5"/>
</listOfParameters>
</kineticLaw>
</reaction>
<reaction id="re28" reversible="false" fast="false">
<annotation>
<celldesigner:reactionType>STATE_TRANSITION</celldesigner:reactionType>
<celldesigner:baseReactants>
<celldesigner:baseReactant species="PDE2act" alias="sa30">
<celldesigner:linkAnchor position="NNW"/>
</celldesigner:baseReactant>
</celldesigner:baseReactants>
<celldesigner:baseProducts>
<celldesigner:baseProduct species="PDE2" alias="sa44">
<celldesigner:linkAnchor position="SSW"/>
</celldesigner:baseProduct>
</celldesigner:baseProducts>
<celldesigner:connectScheme connectPolicy="direct" rectangleIndex="0">
<celldesigner:listOfLineDirection>
<celldesigner:lineDirection index="0" value="unknown"/>
</celldesigner:listOfLineDirection>
</celldesigner:connectScheme>
<celldesigner:line width="1.0" color="ff000000"/>
</annotation>
<listOfReactants>
<speciesReference species="PDE2act">
<annotation>
<celldesigner:alias>sa30</celldesigner:alias>
</annotation>
</speciesReference>
</listOfReactants>
<listOfProducts>
<speciesReference species="PDE2">
<annotation>
<celldesigner:alias>sa44</celldesigner:alias>
</annotation>
</speciesReference>
</listOfProducts>
<kineticLaw>
<annotation>
<celldesigner:selectedFunction>NonPredefinedFunction</celldesigner:selectedFunction>
</annotation>
<math xmlns="http://www.w3.org/1998/Math/MathML">
<apply>
<times/>
<ci> PDE2act </ci>
<ci> k13 </ci>
</apply>
</math>
<listOfParameters>
<parameter id="k13" name="DeactPDE2" value="0"/>
</listOfParameters>
</kineticLaw>
</reaction>
<reaction id="re29" reversible="false" fast="false">
<annotation>
<celldesigner:reactionType>STATE_TRANSITION</celldesigner:reactionType>
<celldesigner:baseReactants>
<celldesigner:baseReactant species="PDE2" alias="sa44">
<celldesigner:linkAnchor position="SSE"/>
</celldesigner:baseReactant>
</celldesigner:baseReactants>
<celldesigner:baseProducts>
<celldesigner:baseProduct species="PDE2act" alias="sa30">
<celldesigner:linkAnchor position="NNE"/>
</celldesigner:baseProduct>
</celldesigner:baseProducts>
<celldesigner:connectScheme connectPolicy="direct" rectangleIndex="0">
<celldesigner:listOfLineDirection>
<celldesigner:lineDirection index="0" value="unknown"/>
</celldesigner:listOfLineDirection>
</celldesigner:connectScheme>
<celldesigner:line width="1.0" color="ff000000"/>
</annotation>
<listOfReactants>
<speciesReference species="PDE2">
<annotation>
<celldesigner:alias>sa44</celldesigner:alias>
</annotation>
</speciesReference>
</listOfReactants>
<listOfProducts>
<speciesReference species="PDE2act">
<annotation>
<celldesigner:alias>sa30</celldesigner:alias>
</annotation>
</speciesReference>
</listOfProducts>
<kineticLaw>
<annotation>
<celldesigner:selectedFunction>NonPredefinedFunction</celldesigner:selectedFunction>
</annotation>
<math xmlns="http://www.w3.org/1998/Math/MathML">
<apply>
<times/>
<ci> PDE2 </ci>
<ci> k14 </ci>
</apply>
</math>
<listOfParameters>
<parameter id="k14" name="ActPDE2" value="0"/>
</listOfParameters>
</kineticLaw>
</reaction>
<reaction id="re30" reversible="false" fast="false">
<annotation>
<celldesigner:reactionType>STATE_TRANSITION</celldesigner:reactionType>
<celldesigner:baseReactants>
<celldesigner:baseReactant species="PDE3act" alias="sa31">
<celldesigner:linkAnchor position="SSW"/>
</celldesigner:baseReactant>
</celldesigner:baseReactants>
<celldesigner:baseProducts>
<celldesigner:baseProduct species="PDE3" alias="sa46">
<celldesigner:linkAnchor position="NNW"/>
</celldesigner:baseProduct>
</celldesigner:baseProducts>
<celldesigner:connectScheme connectPolicy="direct" rectangleIndex="0">
<celldesigner:listOfLineDirection>
<celldesigner:lineDirection index="0" value="unknown"/>
</celldesigner:listOfLineDirection>
</celldesigner:connectScheme>
<celldesigner:line width="1.0" color="ff000000"/>
</annotation>
<listOfReactants>
<speciesReference species="PDE3act">
<annotation>
<celldesigner:alias>sa31</celldesigner:alias>
</annotation>
</speciesReference>
</listOfReactants>
<listOfProducts>
<speciesReference species="PDE3">
<annotation>
<celldesigner:alias>sa46</celldesigner:alias>
</annotation>
</speciesReference>
</listOfProducts>
<kineticLaw>
<annotation>
<celldesigner:selectedFunction>NonPredefinedFunction</celldesigner:selectedFunction>
</annotation>
<math xmlns="http://www.w3.org/1998/Math/MathML">
<apply>
<times/>
<ci> PDE3act </ci>
<ci> k15 </ci>
</apply>
</math>
<listOfParameters>
<parameter id="k15" name="DeactPDE3" value="0"/>
</listOfParameters>
</kineticLaw>
</reaction>
<reaction id="re31" reversible="false" fast="false">
<annotation>
<celldesigner:reactionType>STATE_TRANSITION</celldesigner:reactionType>
<celldesigner:baseReactants>
<celldesigner:baseReactant species="PDE3" alias="sa46">
<celldesigner:linkAnchor position="NNE"/>
</celldesigner:baseReactant>
</celldesigner:baseReactants>
<celldesigner:baseProducts>
<celldesigner:baseProduct species="PDE3act" alias="sa31">
<celldesigner:linkAnchor position="SSE"/>
</celldesigner:baseProduct>
</celldesigner:baseProducts>
<celldesigner:connectScheme connectPolicy="direct" rectangleIndex="0">
<celldesigner:listOfLineDirection>
<celldesigner:lineDirection index="0" value="unknown"/>
</celldesigner:listOfLineDirection>
</celldesigner:connectScheme>
<celldesigner:line width="1.0" color="ff000000"/>
</annotation>
<listOfReactants>
<speciesReference species="PDE3">
<annotation>
<celldesigner:alias>sa46</celldesigner:alias>
</annotation>
</speciesReference>
</listOfReactants>
<listOfProducts>
<speciesReference species="PDE3act">
<annotation>
<celldesigner:alias>sa31</celldesigner:alias>
</annotation>
</speciesReference>
</listOfProducts>
<kineticLaw>
<annotation>
<celldesigner:selectedFunction>NonPredefinedFunction</celldesigner:selectedFunction>
</annotation>
<math xmlns="http://www.w3.org/1998/Math/MathML">
<apply>
<times/>
<ci> PDE3 </ci>
<ci> k16 </ci>
</apply>
</math>
<listOfParameters>
<parameter id="k16" name="ActPDE3" value="0"/>
</listOfParameters>
</kineticLaw>
</reaction>
<reaction id="re32" reversible="false" fast="false">
<annotation>
<celldesigner:reactionType>STATE_TRANSITION</celldesigner:reactionType>
<celldesigner:baseReactants>
<celldesigner:baseReactant species="PDE5" alias="sa45">
<celldesigner:linkAnchor position="ENE"/>
</celldesigner:baseReactant>
</celldesigner:baseReactants>
<celldesigner:baseProducts>
<celldesigner:baseProduct species="PDE5act" alias="sa29">
<celldesigner:linkAnchor position="WNW"/>
</celldesigner:baseProduct>
</celldesigner:baseProducts>
<celldesigner:connectScheme connectPolicy="direct" rectangleIndex="0">
<celldesigner:listOfLineDirection>
<celldesigner:lineDirection index="0" value="unknown"/>
</celldesigner:listOfLineDirection>
</celldesigner:connectScheme>
<celldesigner:line width="1.0" color="ff000000"/>
</annotation>
<listOfReactants>
<speciesReference species="PDE5">
<annotation>
<celldesigner:alias>sa45</celldesigner:alias>
</annotation>
</speciesReference>
</listOfReactants>
<listOfProducts>
<speciesReference species="PDE5act">
<annotation>
<celldesigner:alias>sa29</celldesigner:alias>
</annotation>
</speciesReference>
</listOfProducts>
<kineticLaw>
<annotation>
<celldesigner:selectedFunction>NonPredefinedFunction</celldesigner:selectedFunction>
</annotation>
<math xmlns="http://www.w3.org/1998/Math/MathML">
<apply>
<times/>
<ci> PDE5 </ci>
<ci> k18 </ci>
</apply>
</math>
<listOfParameters>
<parameter id="k18" name="ActPDE5" value="0"/>
</listOfParameters>
</kineticLaw>
</reaction>
<reaction id="re33" reversible="false" fast="false">
<annotation>
<celldesigner:reactionType>STATE_TRANSITION</celldesigner:reactionType>
<celldesigner:baseReactants>
<celldesigner:baseReactant species="PDE5act" alias="sa29">
<celldesigner:linkAnchor position="WSW"/>
</celldesigner:baseReactant>
</celldesigner:baseReactants>
<celldesigner:baseProducts>
<celldesigner:baseProduct species="PDE5" alias="sa45">
<celldesigner:linkAnchor position="ESE"/>
</celldesigner:baseProduct>
</celldesigner:baseProducts>
<celldesigner:connectScheme connectPolicy="direct" rectangleIndex="0">
<celldesigner:listOfLineDirection>
<celldesigner:lineDirection index="0" value="unknown"/>
</celldesigner:listOfLineDirection>
</celldesigner:connectScheme>
<celldesigner:line width="1.0" color="ff000000"/>
</annotation>
<listOfReactants>
<speciesReference species="PDE5act">
<annotation>
<celldesigner:alias>sa29</celldesigner:alias>
</annotation>
</speciesReference>
</listOfReactants>
<listOfProducts>
<speciesReference species="PDE5">
<annotation>
<celldesigner:alias>sa45</celldesigner:alias>
</annotation>
</speciesReference>
</listOfProducts>
<kineticLaw>
<annotation>
<celldesigner:selectedFunction>NonPredefinedFunction</celldesigner:selectedFunction>
</annotation>
<math xmlns="http://www.w3.org/1998/Math/MathML">
<apply>
<times/>
<ci> PDE5act </ci>
<ci> k17 </ci>
</apply>
</math>
<listOfParameters>
<parameter id="k17" name="DeactPDE5" value="0"/>
</listOfParameters>
</kineticLaw>
</reaction>
<reaction id="re34" reversible="false">
<annotation>
<celldesigner:reactionType>STATE_TRANSITION</celldesigner:reactionType>
<celldesigner:baseReactants>
<celldesigner:baseReactant species="VASPup" alias="sa51">
<celldesigner:linkAnchor position="S"/>
</celldesigner:baseReactant>
</celldesigner:baseReactants>
<celldesigner:baseProducts>
<celldesigner:baseProduct species="VASPSer157" alias="sa52"/>
</celldesigner:baseProducts>
<celldesigner:connectScheme connectPolicy="direct" rectangleIndex="0">
<celldesigner:listOfLineDirection>
<celldesigner:lineDirection index="0" value="unknown"/>
</celldesigner:listOfLineDirection>
</celldesigner:connectScheme>
<celldesigner:line width="1.0" color="ff000000"/>
<celldesigner:listOfModification>
<celldesigner:modification type="CATALYSIS" modifiers="PKAact" aliases="sa47" targetLineIndex="-1,3">
<celldesigner:connectScheme connectPolicy="direct">
<celldesigner:listOfLineDirection>
<celldesigner:lineDirection index="0" value="unknown"/>
</celldesigner:listOfLineDirection>
</celldesigner:connectScheme>
<celldesigner:line width="1.0" color="ff000000"/>
</celldesigner:modification>
<celldesigner:modification type="CATALYSIS" modifiers="PKGact" aliases="sa50" targetLineIndex="-1,2">
<celldesigner:connectScheme connectPolicy="direct">
<celldesigner:listOfLineDirection>
<celldesigner:lineDirection index="0" value="unknown"/>
</celldesigner:listOfLineDirection>
</celldesigner:connectScheme>
<celldesigner:line width="1.0" color="ff000000"/>
</celldesigner:modification>
</celldesigner:listOfModification>
</annotation>
<listOfReactants>
<speciesReference species="VASPup">
<annotation>
<celldesigner:alias>sa51</celldesigner:alias>
</annotation>
</speciesReference>
</listOfReactants>
<listOfProducts>
<speciesReference species="VASPSer157">
<annotation>
<celldesigner:alias>sa52</celldesigner:alias>
</annotation>
</speciesReference>
</listOfProducts>
<listOfModifiers>
<modifierSpeciesReference species="PKAact">
<annotation>
<celldesigner:alias>sa47</celldesigner:alias>
</annotation>
</modifierSpeciesReference>
<modifierSpeciesReference species="PKGact">
<annotation>
<celldesigner:alias>sa50</celldesigner:alias>
</annotation>
</modifierSpeciesReference>
</listOfModifiers>
</reaction>
<reaction id="re35" reversible="false">
<annotation>
<celldesigner:reactionType>STATE_TRANSITION</celldesigner:reactionType>
<celldesigner:baseReactants>
<celldesigner:baseReactant species="VASPSer157" alias="sa52">
<celldesigner:linkAnchor position="S"/>
</celldesigner:baseReactant>
</celldesigner:baseReactants>
<celldesigner:baseProducts>
<celldesigner:baseProduct species="VASPSer239" alias="sa53"/>
</celldesigner:baseProducts>
<celldesigner:connectScheme connectPolicy="direct" rectangleIndex="0">
<celldesigner:listOfLineDirection>
<celldesigner:lineDirection index="0" value="unknown"/>
</celldesigner:listOfLineDirection>
</celldesigner:connectScheme>
<celldesigner:line width="1.0" color="ff000000"/>
<celldesigner:listOfModification>
<celldesigner:modification type="CATALYSIS" modifiers="PKGact" aliases="sa50" targetLineIndex="-1,2">
<celldesigner:connectScheme connectPolicy="direct">
<celldesigner:listOfLineDirection>
<celldesigner:lineDirection index="0" value="unknown"/>
</celldesigner:listOfLineDirection>
</celldesigner:connectScheme>
<celldesigner:linkTarget species="PKGact" alias="sa50">
<celldesigner:linkAnchor position="SW"/>
</celldesigner:linkTarget>
<celldesigner:line width="1.0" color="ff000000"/>
</celldesigner:modification>
<celldesigner:modification type="CATALYSIS" modifiers="PKAact" aliases="sa47" targetLineIndex="-1,3">
<celldesigner:connectScheme connectPolicy="direct">
<celldesigner:listOfLineDirection>
<celldesigner:lineDirection index="0" value="unknown"/>
</celldesigner:listOfLineDirection>
</celldesigner:connectScheme>
<celldesigner:linkTarget species="PKAact" alias="sa47">
<celldesigner:linkAnchor position="SE"/>
</celldesigner:linkTarget>
<celldesigner:line width="1.0" color="ff000000"/>
</celldesigner:modification>
</celldesigner:listOfModification>
</annotation>
<listOfReactants>
<speciesReference species="VASPSer157">
<annotation>
<celldesigner:alias>sa52</celldesigner:alias>
</annotation>
</speciesReference>
</listOfReactants>
<listOfProducts>
<speciesReference species="VASPSer239">
<annotation>
<celldesigner:alias>sa53</celldesigner:alias>
</annotation>
</speciesReference>
</listOfProducts>
<listOfModifiers>
<modifierSpeciesReference species="PKGact">
<annotation>
<celldesigner:alias>sa50</celldesigner:alias>
</annotation>
</modifierSpeciesReference>
<modifierSpeciesReference species="PKAact">
<annotation>
<celldesigner:alias>sa47</celldesigner:alias>
</annotation>
</modifierSpeciesReference>
</listOfModifiers>
</reaction>
<reaction id="re40" reversible="false">
<annotation>
<celldesigner:reactionType>HETERODIMER_ASSOCIATION</celldesigner:reactionType>
<celldesigner:baseReactants>
<celldesigner:baseReactant species="cAMP" alias="sa26">
<celldesigner:linkAnchor position="SSW"/>
</celldesigner:baseReactant>
<celldesigner:baseReactant species="PKA" alias="sa56">
<celldesigner:linkAnchor position="E"/>
</celldesigner:baseReactant>
</celldesigner:baseReactants>
<celldesigner:baseProducts>
<celldesigner:baseProduct species="PKAact" alias="sa47">
<celldesigner:linkAnchor position="N"/>
</celldesigner:baseProduct>
</celldesigner:baseProducts>
<celldesigner:connectScheme connectPolicy="direct">
<celldesigner:listOfLineDirection>
<celldesigner:lineDirection arm="0" index="0" value="unknown"/>
<celldesigner:lineDirection arm="1" index="0" value="unknown"/>
<celldesigner:lineDirection arm="2" index="0" value="unknown"/>
<celldesigner:lineDirection arm="2" index="1" value="unknown"/>
</celldesigner:listOfLineDirection>
</celldesigner:connectScheme>
<celldesigner:editPoints num0="0" num1="0" num2="1" tShapeIndex="1">0.40470802591796307,0.19346116797990698 -0.2783233543889816,0.4673225783335697</celldesigner:editPoints>
<celldesigner:line width="1.0" color="ff000000"/>
</annotation>
<listOfReactants>
<speciesReference species="cAMP">
<annotation>
<celldesigner:alias>sa26</celldesigner:alias>
</annotation>
</speciesReference>
<speciesReference species="PKA">
<annotation>
<celldesigner:alias>sa56</celldesigner:alias>
</annotation>
</speciesReference>
</listOfReactants>
<listOfProducts>
<speciesReference species="PKAact">
<annotation>
<celldesigner:alias>sa47</celldesigner:alias>
</annotation>
</speciesReference>
</listOfProducts>
</reaction>
<reaction id="re41" reversible="false">
<annotation>
<celldesigner:reactionType>HETERODIMER_ASSOCIATION</celldesigner:reactionType>
<celldesigner:baseReactants>
<celldesigner:baseReactant species="cGMP" alias="sa25">
<celldesigner:linkAnchor position="SSE"/>
</celldesigner:baseReactant>
<celldesigner:baseReactant species="PKG" alias="sa54">
<celldesigner:linkAnchor position="W"/>
</celldesigner:baseReactant>
</celldesigner:baseReactants>
<celldesigner:baseProducts>
<celldesigner:baseProduct species="PKGact" alias="sa50">
<celldesigner:linkAnchor position="N"/>
</celldesigner:baseProduct>
</celldesigner:baseProducts>
<celldesigner:connectScheme connectPolicy="direct">
<celldesigner:listOfLineDirection>
<celldesigner:lineDirection arm="0" index="0" value="unknown"/>
<celldesigner:lineDirection arm="1" index="0" value="unknown"/>
<celldesigner:lineDirection arm="2" index="0" value="unknown"/>
<celldesigner:lineDirection arm="2" index="1" value="unknown"/>
</celldesigner:listOfLineDirection>
</celldesigner:connectScheme>
<celldesigner:editPoints num0="0" num1="0" num2="1" tShapeIndex="1">0.3491423799849094,-0.19267384062865078 -0.2603825271825464,0.4600990081623477</celldesigner:editPoints>
<celldesigner:line width="1.0" color="ff000000"/>
</annotation>
<listOfReactants>
<speciesReference species="cGMP">
<annotation>
<celldesigner:alias>sa25</celldesigner:alias>
</annotation>
</speciesReference>
<speciesReference species="PKG">
<annotation>
<celldesigner:alias>sa54</celldesigner:alias>
</annotation>
</speciesReference>
</listOfReactants>
<listOfProducts>
<speciesReference species="PKGact">
<annotation>
<celldesigner:alias>sa50</celldesigner:alias>
</annotation>
</speciesReference>
</listOfProducts>
</reaction>
</listOfReactions>
</model>
</sbml>
